# Supplementary material for: Life-conditions and anthropometric variables as risk factors for oral health in children in Ladakh, a cross-sectional survey
Source: BMC Oral Health. 2021 Feb 5;21:51. doi: 10.1186/s12903-021-01407-4 (PMC7863482; doi:10.1186/s12903-021-01407-4)
Supplement: Supplementary file 3 — Additional file 3. Raw data. [file 12903_2021_1407_MOESM3_ESM.xlsx]

## Sheet: Sheet1
ID	Locality	Typeofschool	cateta	Abdominalcircumference	Heightm	Weightkg	BMI	CatBMI	Heartrate	OxygensaturationSpO2	Bleeding	Parodontalcondition1716	Parodontalcondition11	Parodontalcondition2627	Parodontalcondition3637	Parodontalcondition31	Parodontalcondition4647	U	V	o15	o14	o13	o12	o11	o21	o22	o23	o24	o25	AG	AH	AI	AJ	o35	o34	o33	o32	o31	o41	o42	o43	o44	o45	AU	AV	DT	MT	FT	decdt
477	2	1	1	55	1.01	13	12.7438	1	80	87	0	0	0	0	0	0	0	8	8	A	A	A	A	11	11	A	A	A	A	8	8	8	8	A	A	A	A	A	A	A	A	A	A	8	8	0	0	0	2
955	1	1	1	49	1	15	15	2	103	96	0	0	0	0	0	0	0	8	0	A	A	A	11	11	11	11	A	11	11	8	8	8	8	11	11	A	A	A	A	A	A	11	11	8	8	0	0	0	10
253	2	1	1	56	1.18	19	13.6455	1	65	94	0	0	0	0	0	0	0	8	1	A	A	A	A	11	11	A	A	A	A	0	8	8	0	A	A	A	A	8	8	A	A	A	11	0	8	1	0	0	3
1284	1	1	1	63	1.06	19	16.9099	2	103	89	1	0	0	0	0	0	0	8	8	11	A	A	A	A	A	A	A	A	A	8	8	8	8	11	A	A	A	A	A	A	A	A	A	8	8	0	0	0	2
80	2	1	1	56	0.95	15	16.6205	2	111	78	0	0	0	0	0	0	0	8	8	11	11	11	11	11	11	11	11	11	11	8	8	8	8	11	11	11	11	11	11	11	11	11	11	8	8	0	0	0	20
742	1	1	1	54	1.14	19	14.6199	2	108	88	0	0	0	0	0	0	0	8	8	A	A	A	11	11	11	A	A	11	11	8	8	8	0	11	11	11	11	A	A	A	A	11	14	0	8	0	0	0	10
1254	2	1	1	54	1.07	16	13.975	2	100	88	0	0	0	0	0	0	0	8	8	0	0	0	0	11	11	A	A	11	A	8	8	8	0	11	11	A	A	A	8	A	A	A	A	0	8	0	0	0	5
738	1	1	1	56	1.09	14	11.7835	1	94	95	0	0	0	0	0	0	0	8	8	11	A	A	A	A	A	A	A	A	11	8	8	8	8	11	A	A	A	A	A	A	A	A	11	8	8	0	0	0	4
246	2	1	1	56	1.11	18	14.6092	2	115	88	0	0	0	0	0	0	0	8	8	11	A	A	A	11	11	A	A	A	A	8	8	8	8	A	A	A	A	0	0	A	A	11	11	8	8	0	0	0	5
83	2	1	1	49	1	13	13	1	150	92	0	0	0	0	0	0	0	8	8	A	11	11	A	A	11	A	A	11	A	8	8	8	8	A	A	A	A	A	A	A	11	11	A	8	8	0	0	0	6
325	2	1	1	63	1.1	20	16.5289	2	107	92	0	0	0	0	0	0	0	8	8	A	A	A	A	A	T	A	A	A	A	8	8	8	8	A	A	A	A	0	0	A	A	A	A	8	8	0	0	0	0
751	1	1	1	52	1.05	17	15.4195	2	98	91	0	0	0	0	0	0	0	8	8	A	A	A	A	A	A	A	A	A	A	8	8	8	8	A	A	A	A	A	A	A	A	A	A	8	8	0	0	0	0
628	1	1	1	59	1.1	20	16.5289	2	103	88	0	0	0	0	0	0	0	8	8	A	A	A	A	11	11	11	A	A	A	8	8	8	8	11	11	A	A	A	11	A	A	11	A	8	8	0	0	0	7
961	1	1	1	51	1	15	15	2	97	95	0	0	0	0	0	0	0	8	8	A	A	A	11	11	11	11	A	14	A	8	8	8	8	13	11	A	A	A	A	A	A	11	13	8	8	0	0	0	6
1274	1	1	1	64	1.2	19	13.1944	1	95	90	1	0	0	0	0	0	0	8	0	12	A	A	0	0	0	0	A	11	13	0	8	8	0	13	11	14	0	0	0	0	A	11	12	0	8	0	0	0	5
1283	1	1	1	68	1.26	25	15.747	2	112	91	1	0	0	0	0	0	0	8	0	11	11	11	11	0	0	11	11	13	A	0	8	8	0	11	11	A	0	0	0	0	A	11	A	0	8	0	0	0	9
33	2	1	1	55	0.97	15	15.9422	2	125	93	0	0	0	0	0	0	0	8	8	A	A	A	A	11	11	A	11	A	A	8	8	8	8	A	11	A	A	A	A	A	A	A	A	8	8	0	0	0	4
810	1	1	1	58	1.07	16	13.975	2	90	94	1	0	0	0	0	0	0	8	8	A	A	A	A	A	A	A	A	A	A	8	8	8	8	A	11	A	A	A	A	A	A	A	A	8	8	0	0	0	1
228	2	1	1	54	1.07	14	12.2281	1	107	85	0	0	0	0	0	0	0	8	8	A	11	11	11	14	11	11	A	11	A	8	8	8	8	13	11	A	A	A	A	A	A	11	11	8	8	0	0	0	9
1252	2	1	1	61	1.07	17	14.8485	2	90	90	1	0	0	0	0	0	0	8	8	0	11	A	A	11	11	11	A	11	A	8	8	8	8	11	A	A	A	A	0	A	A	A	11	8	8	0	0	0	7
1395	1	4	1	57	1.07	20	17.4688	3	91	93	1	0	0	0	0	0	0	8	8	A	A	A	A	11	11	11	A	A	A	8	8	8	8	11	11	11	11	8	A	A	A	11	11	8	8	0	0	0	9
572	1	1	1	62	1.26	17	10.708	1	104	94	0	0	0	0	0	0	0	8	0	11	A	A	A	11	11	11	A	11	11	8	8	8	0	0	14	11	A	0	11	11	11	13	13	0	8	0	0	0	10
943	1	1	1	47	1.02	15	14.4175	1	51	96	1	0	0	0	0	0	0	8	8	A	11	11	11	11	11	11	11	11	11	8	8	8	8	11	11	A	A	A	A	A	A	11	11	8	8	0	0	0	13
27	2	1	1	55	0.99	15	15.3046	2	100	97	0	0	0	0	0	0	0	8	8	11	11	A	A	A	A	A	A	A	A	8	8	8	8	A	A	A	A	A	A	A	A	A	11	8	8	0	0	0	3
449	2	1	1	53	1.06	19	16.9099	2	103	99	0	0	0	0	0	0	0	8	8	A	A	A	11	11	11	11	A	A	A	8	8	8	8	A	A	A	A	A	A	A	A	A	A	8	8	0	0	0	4
237	2	1	1	57	1.18	20	14.3637	2	80	91	0	0	0	0	0	0	0	8	0	11	A	A	11	11	0	11	A	A	11	0	8	8	1	A	A	A	8	0	0	A	A	11	A	0	8	1	0	0	6
118	3	1	1	55	0.99	15	15.3046	2	131	89	0	0	0	0	0	0	0	8	8	A	11	A	A	A	A	A	A	A	A	8	8	8	8	A	A	A	A	A	A	A	A	A	A	8	8	0	0	0	1
662	1	1	1	52	1.1	19	15.7025	2	91	96	0	0	0	0	0	0	0	8	8	A	A	A	11	11	11	11	A	A	A	8	8	8	8	A	A	A	A	A	A	A	A	11	11	8	8	0	0	0	6
959	1	1	1	56	1.18	21	15.0819	2	63	95	0	0	0	0	0	0	0	8	0	A	A	A	11	11	11	11	A	A	A	8	8	8	0	11	11	A	A	0	0	A	A	11	11	0	8	0	0	0	8
1271	1	1	1	69	1.23	23	15.2026	2	87	92	1	0	0	0	0	0	0	8	0	0	11	11	0	0	0	0	11	11	11	0	8	8	3	0	0	11	0	0	0	0	A	11	11	2	8	1	0	1	8
244	2	1	1	51	1.07	18	15.7219	2	113	99	0	0	0	0	0	0	0	8	8	A	11	A	A	8	14	A	A	14	A	8	8	8	8	11	14	A	A	14	14	A	A	14	11	8	8	0	0	0	3
448	2	1	1	58	1.08	20	17.1468	3	106	90	0	0	0	0	0	0	0	8	8	11	11	11	11	11	11	11	A	A	11	8	8	8	8	11	A	A	A	A	A	A	A	A	11	8	8	0	0	0	10
1374	1	4	1	55	1.11	21	17.0441	3	105	90	0	0	0	0	0	0	0	8	8	A	A	A	A	A	A	A	A	A	A	0	8	8	0	A	11	11	A	A	A	A	A	A	A	8	8	0	0	0	2
1392	1	4	1	57	1.09	20	16.8336	2	127	96	0	0	0	0	0	0	0	8	8	A	A	A	A	A	A	A	A	A	A	8	8	8	8	F	A	A	A	A	A	A	A	A	F	8	8	0	0	0	0
952	1	1	1	51	1.09	16	13.4669	1	68	95	0	0	0	0	0	0	0	8	8	A	A	A	11	11	11	11	A	A	11	8	8	8	0	11	11	A	A	0	0	A	A	11	11	0	8	0	0	0	9
736	1	1	1	49	1.01	15	14.7044	1	97	93	0	0	0	0	0	0	0	8	8	11	11	A	A	11	11	A	A	11	11	8	8	8	8	11	11	A	A	A	A	A	A	11	11	8	8	0	0	0	10
941	1	1	1	50	1.03	15	14.1389	1	61	95	0	0	0	0	0	0	0	8	8	A	A	A	A	A	A	A	A	A	A	8	8	8	8	A	A	A	A	A	A	A	A	A	A	8	8	0	0	0	0
30	2	1	1	58	1.03	17	16.0241	2	109	92	0	0	0	0	0	0	0	8	8	11	A	A	A	11	A	A	A	A	11	8	8	8	8	11	A	A	A	A	A	A	A	11	11	8	8	0	0	0	6
818	1	1	1	61	1.12	16	12.7551	1	91	91	1	0	0	0	0	0	0	8	8	A	A	A	A	A	A	A	A	A	11	8	8	8	8	11	A	A	A	A	A	A	A	11	11	8	8	0	0	0	4
1159	1	1	1	53	1.15	20	15.1229	2	71	95	0	0	0	0	0	0	0	8	8	11	11	A	A	11	11	A	A	A	A	8	8	8	8	11	A	A	A	A	A	A	A	A	11	8	8	0	0	0	6
660	1	1	1	54	1	17	17	2	97	92	0	0	0	0	0	0	0	8	0	11	11	11	11	11	A	11	11	11	11	0	8	8	0	11	11	A	11	11	A	A	11	11	11	0	8	0	0	0	16
819	1	1	1	58	1.07	16	13.975	2	90	94	1	0	0	0	0	0	0	8	8	A	A	A	A	A	A	A	A	A	A	8	8	8	8	A	11	A	A	A	A	A	A	A	A	8	8	0	0	0	1
1325	1	4	1	56	1.08	19	16.2894	2	114	97	1	0	0	0	0	0	0	8	8	11	11	11	11	11	0	11	11	11	11	0	8	8	0	11	11	A	A	0	0	A	A	11	11	0	8	0	0	0	13
241	2	1	1	58	1.13	18	14.0966	2	88	89	0	0	0	0	0	0	0	8	8	A	A	A	11	11	11	11	A	13	A	8	8	8	8	A	11	A	A	A	A	A	A	A	A	8	8	0	0	0	5
336	2	1	1	59	1.12	20	15.9439	2	114	97	0	0	0	0	0	0	0	8	8	A	A	A	A	A	A	A	A	11	A	8	8	8	8	11	11	A	A	A	A	A	A	11	11	0	8	0	0	0	5
84	2	1	1	49	1.09	16	13.4669	1	86	90	0	0	0	0	0	0	0	8	8	A	A	A	A	A	A	A	A	A	A	8	8	8	8	11	A	A	A	A	A	A	A	A	11	8	8	0	0	0	2
1277	1	1	1	66	1.25	24	15.36	2	113	89	1	0	0	0	0	0	0	8	0	A	A	A	0	0	0	0	A	A	A	0	8	8	0	11	11	A	0	0	0	0	A	11	11	0	8	0	0	0	4
727	1	1	1	59	1.09	17	14.3086	1	63	98	0	0	0	0	0	0	0	8	8	11	11	A	11	11	11	11	A	11	11	8	8	8	8	11	A	A	A	A	A	A	A	11	11	8	8	0	0	0	11
306	2	1	1	63	1.12	19	15.1467	2	68	92	0	0	0	0	0	0	0	8	8	A	11	A	A	11	11	A	A	11	11	8	8	8	8	A	11	A	A	A	11	11	A	11	11	8	8	0	0	0	10
236	2	1	1	55	1.12	18	14.3495	1	81	90	0	0	0	0	0	0	0	8	8	11	11	11	11	0	0	11	11	11	11	8	8	8	8	11	11	11	A	A	A	A	A	11	11	8	8	0	0	0	13
327	2	1	1	59	1.11	21	17.0441	3	79	92	0	0	0	0	0	0	0	8	8	11	A	A	A	A	A	A	A	A	11	8	8	8	8	11	11	A	A	A	A	A	A	13	11	8	8	0	0	0	5
652	1	1	1	49	0.92	12	14.1777	2	47	95	0	0	0	0	0	0	0	8	8	A	A	A	A	A	A	A	A	A	11	8	8	8	8	11	A	A	A	A	A	A	A	A	11	8	8	0	0	0	3
12	2	1	1	54	1.11	17	13.7976	1	115	95	0	0	0	0	0	0	0	8	8	11	A	A	A	11	11	A	A	11	11	8	8	8	8	11	11	A	A	A	A	A	A	A	11	8	8	0	0	0	8
313	2	1	1	59	1.12	20	15.9439	2	73	81	0	0	0	0	0	0	0	8	8	11	11	A	A	A	11	11	A	11	A	8	8	8	0	11	11	A	A	0	0	A	A	11	11	0	8	0	0	0	9
337	2	1	1	61	1.07	20	17.4688	3	89	92	0	0	0	0	0	0	0	8	8	11	A	A	A	11	11	A	A	A	11	8	8	8	0	11	11	A	A	0	0	A	A	A	11	8	8	0	0	0	7
314	2	1	1	59	1.08	19	16.2894	2	41	67	0	0	0	0	0	0	0	8	8	11	11	A	A	A	A	A	A	11	11	8	8	8	8	11	11	A	A	A	A	A	A	11	11	8	8	0	0	0	8
950	1	1	1	50	1.03	17	16.0241	2	110	94	0	0	0	0	0	0	0	8	8	11	11	A	A	11	11	11	11	11	11	8	8	8	8	A	A	A	11	8	A	A	11	11	11	8	8	0	0	0	12
730	1	1	1	54	0.99	19	19.3858	3	83	97	0	0	0	0	0	0	0	8	8	11	11	A	A	11	A	A	A	12	11	8	8	8	8	11	11	A	A	0	0	A	A	11	11	8	8	0	0	0	9
759	1	1	1	53	1.15	19	14.3667	1	78	90	0	0	0	0	0	0	0	8	1	14	11	A	A	11	11	11	11	14	11	1	8	8	1	11	14	A	A	A	A	A	A	14	11	1	8	4	0	0	8
956	1	1	1	48	1.01	16	15.6847	2	93	98	0	0	0	0	0	0	0	8	8	A	11	A	A	A	A	A	A	11	11	8	8	8	8	11	11	A	A	A	A	A	A	11	11	8	8	0	0	0	7
653	1	1	1	57	1.03	17	16.0241	2	119	95	0	0	0	0	0	0	0	8	8	A	A	A	A	A	A	A	A	11	11	8	8	8	8	A	A	A	A	A	A	A	A	A	A	8	8	0	0	0	2
129	2	1	1	59	1.07	14	12.2281	1	86	84	0	0	0	0	0	0	0	8	8	11	A	A	A	A	A	A	A	A	11	8	8	8	8	11	A	A	A	A	A	A	A	A	11	8	8	0	0	0	4
248	2	1	1	60	1.1	17	14.0496	1	118	80	0	0	0	0	0	0	0	8	8	A	11	A	A	11	11	A	A	11	11	8	8	8	8	11	11	A	A	A	A	A	A	A	11	8	8	0	0	0	8
1242	2	1	1	57	1.05	18	16.3265	2	137	77	1	0	0	0	0	0	0	8	8	11	11	11	11	11	11	11	11	11	11	8	8	8	0	11	11	11	11	11	11	A	A	11	11	8	8	0	0	0	18
1149	1	1	1	51	1.14	20	15.3894	2	66	95	0	0	0	0	0	0	0	8	8	A	11	11	11	11	11	11	11	11	A	8	8	8	8	11	11	A	A	A	A	A	A	A	11	8	8	0	0	0	11
944	1	1	1	47	0.94	12	13.5808	1	64	95	0	0	0	0	0	0	0	8	8	A	11	A	A	A	11	11	A	A	A	8	8	8	8	A	A	A	A	A	A	A	A	A	A	8	8	0	0	0	3
739	1	1	1	57	1.01	14	13.7241	1	107	97	1	0	0	0	0	0	0	8	8	11	A	A	A	A	A	A	A	A	A	8	8	8	8	A	A	A	A	A	A	A	A	11	A	8	8	0	0	0	2
953	1	1	1	51	1.02	15	14.4175	1	75	95	0	0	0	0	0	0	0	8	8	A	A	A	11	11	11	11	A	A	A	8	8	8	8	A	11	A	11	A	A	A	A	11	A	8	8	0	0	0	7
245	2	1	1	58	1.15	17	12.8544	1	118	89	0	0	0	0	0	0	0	8	8	A	A	A	A	A	A	A	A	A	A	8	8	8	8	11	11	A	A	A	A	A	A	11	11	8	8	0	0	0	4
1250	2	1	1	62	1.15	19	14.3667	1	87	90	1	0	0	0	0	0	0	8	0	11	11	A	A	11	11	A	A	11	11	0	8	8	0	11	A	A	A	0	A	A	A	A	11	0	8	0	0	0	8
1124	1	1	1	53	1.21	20	13.6603	1	51	95	0	0	0	0	0	0	0	8	0	A	A	A	A	A	A	A	A	A	11	0	8	8	0	A	A	A	A	0	0	A	A	A	11	0	8	0	0	0	2
939	1	1	1	53	1.13	20	15.6629	2	87	91	0	0	0	0	0	0	0	8	8	11	A	A	A	A	A	A	A	A	A	8	8	8	8	A	A	A	A	A	A	A	A	A	A	8	8	0	0	0	1
1412	1	4	1	61	1.27	27	16.74	2	81	80	1	0	0	0	0	0	0	8	8	A	A	A	A	0	A	A	A	A	A	0	8	8	6	13	A	A	0	0	0	0	A	A	13	0	8	0	0	0	0
812	1	1	1	60	1.14	17	13.0809	1	115	88	1	0	0	0	0	0	0	8	8	11	11	A	A	11	11	A	A	11	11	8	8	8	8	11	11	A	14	0	0	A	A	11	11	8	8	0	0	0	10
946	1	1	1	52	1.03	15	14.1389	2	110	95	0	0	0	0	0	0	0	8	8	A	A	A	A	A	A	A	A	A	A	8	8	8	8	A	A	A	A	A	A	A	A	11	A	8	8	0	0	0	1
1381	1	4	1	55	1.12	21	16.7411	2	94	91	0	0	0	0	0	0	0	8	8	A	A	A	A	11	A	A	A	A	A	8	8	8	8	A	11	A	A	A	A	A	A	A	A	8	8	0	0	0	2
811	1	1	1	61	1.12	16	12.7551	1	91	91	1	0	0	0	0	0	0	8	8	A	A	A	A	A	A	A	A	A	11	8	8	8	8	11	A	A	A	A	A	A	A	11	11	8	8	0	0	0	4
1278	1	1	1	75	1.22	25	16.7966	2	92	93	1	0	0	0	0	0	0	8	0	11	A	A	0	0	0	A	A	A	11	0	8	8	0	11	11	A	0	0	0	0	A	11	11	0	8	0	0	0	6
657	1	1	1	59	1.08	18	15.4321	2	80	95	0	0	0	0	0	0	0	8	0	11	11	A	A	A	A	A	A	11	11	0	8	8	0	11	11	A	A	A	A	A	A	11	11	0	8	0	0	0	8
947	1	1	1	51	1.19	21	14.8295	2	59	95	1	0	0	0	0	0	0	8	0	A	A	A	A	0	0	A	A	A	A	0	8	8	0	A	A	A	0	0	0	0	A	A	A	0	8	0	0	0	0
1327	1	4	1	50	0.96	15	16.276	2	118	95	1	0	0	0	0	0	0	8	8	A	A	A	11	11	A	A	A	11	11	8	8	8	8	11	A	A	A	A	A	A	A	A	11	8	8	0	0	0	6
31	2	1	1	59	1.05	18	16.3265	2	102	90	0	0	0	0	0	0	0	8	8	A	A	A	A	11	A	A	A	11	A	8	8	8	8	A	11	A	A	A	A	A	A	11	A	8	8	0	0	0	4
350	2	1	1	65	1.1	18	14.876	1	129	89	0	0	0	0	0	0	0	8	8	11	11	A	A	A	8	8	A	11	11	8	8	8	8	11	11	A	A	A	A	A	A	11	11	8	8	0	0	0	8
478	2	1	1	57	1.01	12	11.7636	1	112	89	0	0	0	0	0	0	0	8	8	11	A	A	A	A	A	A	A	A	11	8	8	8	8	11	A	A	A	A	A	A	A	A	11	8	8	0	0	0	4
745	1	1	1	55	1.11	17	13.7976	1	126	99	0	0	0	0	0	0	0	8	8	11	11	A	12	T	A	A	A	12	A	8	8	8	8	A	A	A	A	8	8	A	A	12	A	8	8	0	0	0	5
728	1	1	1	55	1.08	18	15.4321	2	62	99	1	0	0	0	0	0	0	8	8	A	11	A	A	11	A	A	A	11	A	8	8	8	0	11	11	A	A	0	0	A	A	11	11	0	8	0	0	0	7
1248	2	1	1	60	1.06	18	16.0199	2	90	85	1	0	0	0	0	0	0	8	8	11	A	A	A	A	A	A	A	11	11	8	8	8	8	11	11	A	A	A	A	A	A	11	14	8	8	0	0	0	6
254	2	1	1	58	1.1	16	13.2231	1	106	90	0	0	0	0	0	0	0	8	8	11	11	11	A	11	11	11	A	A	11	8	8	8	8	13	12	A	A	0	0	A	11	11	13	8	8	0	0	0	10
1382	1	4	1	52	1.07	18	15.7219	2	108	94	0	0	0	0	0	0	0	8	8	11	A	A	A	A	A	A	A	A	11	8	8	8	8	11	11	A	A	8	A	A	A	13	13	8	8	0	0	0	4
626	1	1	1	60	1.11	18	14.6092	2	77	90	0	0	0	0	0	0	0	8	8	11	11	A	A	A	A	A	11	11	A	8	8	8	8	11	A	A	A	A	A	A	A	A	A	8	8	0	0	0	5
45	3	1	1	56	1.04	14	12.9438	1	108	91	0	0	0	0	0	0	0	8	8	11	11	A	A	11	11	A	A	A	11	8	8	8	8	11	11	A	A	A	A	A	A	A	11	8	8	0	0	0	8
949	1	1	1	54	1.04	16	14.7929	1	95	95	1	0	0	0	0	0	0	8	8	11	11	11	A	A	11	A	A	11	11	8	8	8	0	11	11	A	A	A	A	A	A	11	11	8	8	0	0	0	10
1152	1	1	1	47	1	15	15	2	75	96	0	0	0	0	0	0	0	8	8	11	A	A	A	A	A	A	A	11	11	8	8	8	8	11	11	A	A	A	A	A	A	11	11	8	8	0	0	0	7
1332	1	4	1	58	1.16	21	15.6064	2	96	91	0	0	0	0	0	0	0	8	8	A	A	A	A	A	A	A	A	A	A	8	8	8	0	11	11	11	11	0	0	A	A	A	11	0	8	0	0	0	5
1218	3	3	1	51	1.07	16	13.975	2	100	97	0	0	0	0	0	0	0	8	8	11	11	A	11	11	A	11	A	11	11	0	8	8	0	11	11	A	A	A	A	A	A	11	11	0	8	0	0	0	11
768	1	1	1	51	1.12	22	17.5383	3	95	93	0	0	0	0	0	0	0	8	0	A	A	A	A	A	A	A	A	A	A	0	8	8	0	A	A	A	A	A	A	A	A	A	A	0	8	0	0	0	0
1340	1	4	1	54	1.03	26	24.5075	3	90	93	0	0	0	0	0	0	0	8	8	A	A	A	A	A	A	A	A	A	A	8	8	8	8	A	A	A	A	A	A	A	A	A	A	8	8	0	0	0	0
1222	3	3	1	56	1.07	17	14.8485	2	90	90	0	0	0	0	0	0	0	8	8	11	A	A	A	A	A	11	A	A	11	8	8	8	8	11	A	A	A	A	A	A	A	A	11	8	8	0	0	0	5
1161	1	1	1	56	1.05	17	15.4195	2	66	95	0	0	0	0	0	0	0	8	0	11	0	A	A	11	A	A	A	0	11	0	8	8	0	11	11	A	A	0	14	A	A	A	11	0	8	0	0	0	6
654	1	1	1	54	1.02	14	13.4564	1	1.16	95	0	0	0	0	0	0	0	8	8	A	A	A	A	A	A	A	A	A	A	8	8	8	8	11	A	A	A	A	A	A	A	11	11	8	8	0	0	0	3
1329	1	4	1	55	1.03	20	18.8519	2	72	93	1	0	0	0	0	0	0	8	8	11	11	11	11	11	11	11	A	11	11	8	8	8	8	A	12	A	A	A	A	A	11	11	11	8	8	0	0	0	13
329	2	1	1	55	1.08	18	15.4321	2	110	92	0	0	0	0	0	0	0	8	8	11	A	A	A	A	A	A	A	A	A	8	8	8	8	11	11	A	A	A	A	A	A	11	A	8	8	0	0	0	4
1219	3	3	1	53	1.06	15	13.3499	1	77	74	0	0	0	0	0	0	0	8	8	A	A	A	A	A	A	A	A	11	A	8	8	8	8	11	11	A	A	A	A	A	A	11	11	8	8	0	0	0	5
764	1	1	1	51	1.08	16	13.7174	1	89	94	0	0	0	0	0	0	0	8	8	13	11	11	11	11	11	11	11	11	12	8	8	8	8	12	12	11	11	11	11	11	11	11	13	8	8	0	0	0	18
809	1	1	1	59	1.16	19	14.1201	1	111	91	1	0	0	0	0	0	0	8	0	A	A	A	11	11	11	11	A	A	A	0	8	8	0	11	11	A	A	0	0	A	A	11	11	0	8	0	0	0	8
766	1	1	1	48	1.15	19	14.3667	2	103	92	1	0	0	0	0	0	0	8	8	11	A	A	A	A	A	A	A	11	11	8	8	8	8	11	11	A	A	A	A	A	A	11	11	8	8	0	0	0	7
128	2	1	1	56	1.11	14	11.3627	1	92	92	0	0	0	0	0	0	0	8	8	A	A	A	A	11	11	A	A	A	A	8	8	8	8	A	11	A	A	A	A	A	A	11	A	8	8	0	0	0	4
604	1	1	1	53	1.09	16	13.4669	1	83	97	1	0	0	0	0	0	0	8	0	A	11	A	A	11	11	A	A	11	A	0	8	8	0	A	A	A	A	A	A	A	A	11	11	0	8	0	0	0	6
303	2	1	1	58	1.12	19	15.1467	2	72	63	1	0	0	0	0	0	0	8	0	A	11	A	A	A	A	A	A	11	11	0	8	8	0	11	11	A	8	0	0	A	A	11	11	0	8	0	0	0	7
661	1	1	1	74	0.99	17	17.3452	3	98	97	0	0	0	0	0	0	0	8	8	A	A	A	A	A	A	A	A	A	A	8	8	8	8	A	A	A	A	A	A	A	A	A	A	8	8	0	0	0	0
954	1	1	1	56	1.09	20	16.8336	2	90	99	0	0	0	0	0	0	0	8	8	A	A	A	A	11	11	A	A	A	11	8	8	8	0	11	11	A	A	A	A	A	A	A	11	0	8	0	0	0	6
335	2	1	1	60	1.04	19	17.5666	3	108	93	0	0	0	0	0	0	0	8	8	11	11	11	0	0	0	0	A	A	A	8	8	8	8	13	A	A	A	A	A	A	11	A	12	8	8	0	0	0	5
20	2	1	1	54	1.1	18	14.876	1	125	90	0	0	0	0	0	0	0	8	8	A	A	A	A	A	A	A	A	A	A	8	8	8	8	A	A	A	A	A	A	A	A	A	A	8	8	0	0	0	0
1328	1	4	1	56	1.07	20	17.4688	3	108	94	1	0	0	0	0	0	0	8	8	11	A	A	11	11	11	11	A	A	A	8	8	8	8	11	11	A	A	A	A	A	A	11	11	8	8	0	0	0	9
1273	1	1	1	66	1.17	21	15.3408	2	130	95	1	0	0	0	0	0	0	8	0	11	0	A	0	0	0	8	11	11	11	0	8	8	1	14	A	11	0	0	0	0	11	14	0	3	8	1	0	1	6
945	1	1	1	51	1.09	16	13.4669	1	90	95	0	0	0	0	0	0	0	8	1	11	11	A	11	0	0	11	11	A	A	0	8	8	1	A	A	A	0	0	0	0	A	11	11	0	8	2	0	0	7
36	3	1	1	63	1.12	18	14.3495	2	94	80	0	0	0	0	0	0	0	8	8	A	A	A	A	14	11	11	A	11	A	8	8	8	8	11	11	A	A	0	0	A	A	A	11	8	8	0	0	0	6
154	2	1	1	55	1.16	19	14.1201	2	96	93	0	0	0	0	0	0	0	8	0	11	11	A	A	A	A	A	A	11	11	0	8	8	0	12	A	A	A	0	0	A	A	A	14	0	8	0	0	0	5
127	3	1	1	56	0.96	14	15.191	2	105	81	0	0	0	0	0	0	0	8	8	A	11	A	A	A	11	11	A	11	11	8	8	8	8	A	A	A	A	A	A	A	A	A	A	8	8	0	0	0	5
352	2	1	1	56	1.12	19	15.1467	2	121	92	0	0	0	0	0	0	0	8	0	11	A	A	A	11	11	11	A	A	11	8	8	8	8	11	11	A	A	0	0	A	A	11	11	8	8	0	0	0	9
1384	1	4	1	51	1.07	16	13.975	1	126	88	0	0	0	0	0	0	0	8	8	A	11	A	11	11	11	11	11	12	A	8	8	8	8	11	14	A	A	A	0	A	A	11	11	8	8	0	0	0	10
951	1	1	1	54	1.01	16	15.6847	2	69	95	0	0	0	0	0	0	0	8	8	A	11	A	11	A	11	11	A	11	11	8	8	8	0	11	11	A	A	A	A	A	A	11	11	8	8	0	0	0	10
328	2	1	1	72	1.11	22	17.8557	3	121	92	0	0	0	0	0	0	0	8	0	A	A	A	8	0	8	11	A	A	11	0	8	8	0	A	11	A	A	0	0	8	A	11	11	0	8	0	0	0	5
769	1	1	1	47	1.12	19	15.1467	2	101	89	0	0	0	0	0	0	0	8	8	11	A	A	11	0	0	8	A	A	11	8	8	8	0	11	11	A	A	0	0	A	A	11	11	8	8	0	0	0	7
29	2	1	1	56	1.04	16	14.7929	2	119	95	0	0	0	0	0	0	0	8	8	A	A	A	A	A	A	A	A	A	A	8	8	8	8	A	A	A	A	A	A	A	A	11	11	8	8	0	0	0	2
1286	1	1	1	59	1.08	18	15.4321	2	100	88	1	0	0	0	0	0	0	8	8	11	A	A	A	11	11	A	A	A	A	8	8	8	8	11	A	A	A	A	A	A	A	11	12	8	8	0	0	0	6
338	2	1	1	57	1.04	19	17.5666	1	109	90	0	0	0	0	0	0	0	8	8	11	14	A	11	11	11	11	A	11	11	8	8	8	8	11	11	A	A	A	A	A	A	11	11	0	8	0	0	0	11
1390	1	4	1	52	1.03	18	16.9667	2	106	91	0	0	0	0	0	0	0	8	8	11	11	A	A	A	A	11	A	A	11	8	8	8	8	11	11	11	A	A	A	A	11	11	11	8	8	0	0	0	10
1348	1	4	1	53	1.13	19	14.8798	2	117	92	1	0	0	0	0	0	0	8	6	A	A	A	0	0	0	0	A	A	A	6	8	8	0	A	A	A	0	0	0	0	A	A	11	0	8	0	0	0	1
659	1	1	1	57	1	16	16	2	97	92	0	0	0	0	0	0	0	8	8	11	11	A	11	11	11	A	A	11	11	8	8	8	8	11	11	A	A	A	A	A	A	11	11	8	8	0	0	0	11
831	1	1	1	57	1.15	18	13.6106	1	118	93	1	0	0	0	0	0	0	8	8	A	11	A	A	11	11	A	A	11	A	8	8	8	8	A	11	A	A	A	A	A	A	11	11	8	8	0	0	0	7
1217	3	3	1	52	1.17	17	12.4187	1	100	95	1	0	0	0	0	0	0	8	8	A	A	A	A	A	A	0	A	A	A	8	8	8	8	11	11	A	A	A	A	A	A	11	11	0	8	0	0	0	4
767	1	1	1	49	1.04	16	14.7929	2	96	93	0	0	0	0	0	0	0	8	8	A	A	A	11	11	11	11	11	A	11	8	8	8	8	A	11	A	A	A	A	A	A	A	A	8	8	0	0	0	7
351	2	1	1	57	0.98	14	14.5773	2	127	79	0	0	0	0	0	0	0	8	8	11	A	A	A	A	A	A	A	A	11	8	8	8	8	11	11	A	A	A	A	A	11	11	11	8	8	0	0	0	7
1292	1	1	1	61	1.02	17	16.3399	2	144	88	1	0	0	0	0	0	0	8	8	A	A	A	A	A	A	A	A	A	A	8	8	8	8	A	A	A	A	A	A	A	A	A	A	8	8	0	0	0	0
1378	1	4	1	53	1.09	18	15.1502	2	106	76	0	0	0	0	0	0	0	8	8	A	11	11	11	11	11	11	11	A	11	8	8	8	8	A	A	A	A	A	A	A	A	A	0	8	8	0	0	0	8
772	1	1	1	48	1.07	16	13.975	1	104	87	0	0	0	0	0	0	0	8	8	11	11	11	11	11	11	11	A	A	11	8	8	8	8	11	11	A	A	A	A	A	A	11	11	8	8	0	0	0	12
466	2	1	1	56	1.08	15	12.8601	1	72	68	0	0	0	0	0	0	0	8	8	A	11	A	11	11	11	11	A	11	11	8	8	8	8	11	11	A	A	0	0	A	A	11	11	1	8	1	0	0	11
1310	1	1	1	62	1.18	21	15.0819	1	124	84	1	0	0	0	0	0	0	8	8	11	A	A	11	11	11	11	11	11	11	8	8	8	8	11	11	11	11	0	0	11	11	11	A	8	8	0	0	0	15
1188	3	3	1	57	1.18	19	13.6455	1	105	99	1	0	0	0	0	0	0	8	0	A	A	A	A	0	A	A	A	A	A	0	8	8	0	A	A	A	A	0	0	A	A	11	11	0	8	0	0	0	2
663	1	1	1	51	1.04	15	13.8683	1	92	93	1	0	0	0	0	0	0	8	8	11	11	11	A	A	11	11	11	11	11	8	8	8	8	11	12	A	A	A	A	A	A	11	11	8	8	0	0	0	12
35	2	1	1	51	0.91	12	14.491	1	97	85	0	0	0	0	0	0	0	8	8	A	A	A	A	A	A	A	A	A	A	8	8	8	8	A	A	A	A	A	A	A	A	A	A	8	8	0	0	0	0
1344	1	4	1	54	1.07	27	23.5828	2	120	95	1	0	0	0	0	0	0	8	8	13	11	11	11	11	11	11	11	12	12	8	8	8	8	13	13	11	A	A	A	A	11	11	11	8	8	0	0	0	13
46	3	1	1	62	1.17	18	13.1492	1	87	96	0	0	0	0	0	0	0	8	0	11	11	A	A	11	11	11	A	A	A	0	8	8	0	14	A	A	A	A	A	A	A	11	13	0	8	0	0	0	6
726	1	1	1	42	1.02	15	14.4175	1	79	95	1	0	0	0	0	0	0	8	8	11	11	11	11	11	11	11	11	A	A	8	8	8	8	A	A	A	11	11	11	11	A	A	A	8	8	0	0	0	12
339	2	1	1	55	1.04	17	15.7175	2	108	88	0	0	0	0	0	0	0	8	8	11	A	11	11	11	11	11	A	A	11	0	8	8	0	11	14	A	A	0	0	A	A	11	14	0	8	0	0	0	9
239	2	1	1	51	1.13	15	11.7472	1	93	84	0	0	0	0	0	0	0	8	8	11	11	A	14	14	14	14	A	11	11	8	8	8	0	11	11	11	A	1	1	A	11	11	11	8	8	2	0	0	10
761	1	1	1	52	1.08	17	14.5748	1	115	93	0	0	0	0	0	0	0	8	8	A	A	A	A	A	A	A	A	A	A	8	8	8	8	A	A	A	A	A	A	A	A	A	A	8	8	0	0	0	0
664	1	1	1	51	0.95	14	15.5125	2	79	93	1	0	0	0	0	0	0	8	8	11	A	A	0	1	1	1	A	11	A	0	8	8	1	A	A	A	0	0	0	0	A	11	11	0	8	4	0	0	4
476	2	1	1	55	1.06	16	14.2399	2	110	79	1	0	0	0	0	0	0	8	8	A	A	A	A	1	A	A	A	A	A	8	8	8	8	A	A	A	A	A	A	A	A	A	A	11	8	1	0	0	1
1357	1	4	1	55	1.1	20	16.5289	2	100	90	1	0	0	0	0	0	0	8	8	11	A	A	A	A	A	A	A	A	11	8	8	8	8	11	A	A	A	A	A	A	A	A	A	8	8	0	0	0	3
44	3	1	1	59	0.95	14	15.5125	2	103	99	0	0	0	0	0	0	0	8	8	A	A	A	11	11	11	11	A	11	A	8	8	8	8	11	A	A	A	A	A	A	A	11	11	8	8	0	0	0	8
729	1	1	1	53	0.97	13	13.8166	2	64	95	0	0	0	0	0	0	0	8	8	A	11		A	11	11	A	A	A	A	8	8	8	8	11	A	A	A	A	A	A	A	11	A	8	8	0	0	0	5
1279	1	1	1	70	1.12	19	15.1467	2	102	92	1	0	0	0	0	0	0	8	0	11	A	A	A	0	0	A	A	A	11	0	8	8	1	11	11	A	0	0	0	0	11	11	14	0	8	1	0	0	6
733	1	1	1	52	1	16	16	2	82	97	0	0	0	0	0	0	0	8	8	A	A	A	A	A	A	A	A	A	11	8	8	8	8	11	11	A	A	A	A	A	A	11	11	8	8	0	0	0	5
815	1	1	1	64	1.13	19	14.8798	2	95	91	1	0	0	0	0	0	0	8	8	A	A	A	A	11	11	11	A	A	A	8	8	8	0	A	A	A	A	0	0	A	A	11	11	0	8	0	0	0	5
1209	3	3	1	48	0.91	12	14.491	2	142	91	0	0	0	0	0	0	0	8	8	A	A	A	A	11	11	A	A	A	11	8	8	8	8	A	A	A	A	11	11	A	A	A	A	8	8	0	0	0	5
625	1	1	1	56	1.13	19	14.8798	2	107	88	0	0	0	0	0	0	0	8	8	11	11	A	A	A	A	A	A	A	11	8	8	8	0	11	A	A	A	A	A	A	A	A	11	0	8	0	0	0	5
744	1	1	1	54	1.02	16	15.3787	1	133	84	0	0	0	0	0	0	0	8	8	11	11	11	11	11	11	11	A	11	11	8	8	8	8	11	11	A	A	A	A	A	A	11	11	8	8	0	0	0	13
1377	1	4	1	50	1.05	27	24.4898	3	114	90	0	0	0	0	0	0	0	8	8	A	A	11	11	11	11	11	A	A	A	8	8	8	8	A	A	A	A	A	0	A	A	A	A	8	8	0	0	0	5
310	2	1	1	60	1.08	17	14.5748	1	72	89	0	0	0	0	0	0	0	8	8	11	11	A	11	11	11	11	11	11	11	8	8	8	8	11	13	A	11	0	0	11	11	11	11	8	8	0	0	0	15
1391	1	4	1	53	1.08	19	16.2894	2	115	89	1	0	0	0	0	0	0	8	8	11	11	A	A	11	11	A	A	11	11	8	8	8	8	11	11	A	A	A	A	A	A	11	11	8	8	0	0	0	10
656	1	1	1	54	1.02	15	14.4175	1	69	95	0	0	0	0	0	0	0	8	8	11	11	A	11	11	11	11	11	11	11	8	8	8	8	11	11	A	11	11	11	11	11	11	11	8	8	0	0	0	18
1293	1	1	1	60	1.02	15	14.4175	2	116	89	0	0	0	0	0	0	0	8	8	A	A	A	11	11	11	11	A	A	A	8	8	8	8	11	A	A	A	A	A	A	A	11	11	8	8	0	0	0	7
619	1	1	1	58	1.15	21	15.879	2	78	89	0	0	0	0	0	0	0	8	8	A	11	A	A	A	A	A	A	11	11	8	8	8	8	11	11	A	A	0	0	A	A	11	11	8	8	0	0	0	7
1247	2	1	1	57	1.09	17	14.3086	1	94	89	1	0	0	0	0	0	0	8	1	A	A	A	11	11	11	11	A	A	A	1	8	8	1	A	A	A	A	0	0	A	A	A	A	0	8	3	0	0	4
734	1	1	1	53	1	16		3	97	98	0	0	0	0	0	0	0	8	8	A	11	A	A	A	11	A	A	11	A	8	8	8	8	A	A	A	A	A	A	A	A	A	A	8	8	0	0	0	3
1285	1	1	1	61	1.19	19	13.4171	1	92	90	1	0	0	0	0	0	0	8	8	11	11	11	A	A	A	A	11	11	11	8	8	8	0	11	11	A	A	0	0	A	11	11	11	0	8	0	0	0	11
458	2	1	1	59	107	18	0.00157219	1	97	85	0	0	0	0	0	0	0	8	8	A	A	A	A	A	A	11	A	A	A	0	8	8	0	13	A	A	A	0	0	8	A	A	13	8	8	0	0	0	1
1294	1	1	1	60	1	15	15	2	100	82	1	0	0	0	0	0	0	8	8	A	A	A	A	11	11	A	A	A	A	8	8	8	8	A	A	A	A	A	A	A	A	A	A	8	8	0	0	0	2
34	2	1	1	53	1.01	15	14.7044	2	112	92	0	0	0	0	0	0	0	8	8	A	A	A	A	A	A	A	A	A	A	8	8	8	8	A	A	A	A	A	A	A	A	A	11	8	8	0	0	0	1
635	1	1	1	53	1.09	17	14.3086	2	101	94	0	0	0	0	0	0	0	8	8	A	A	A	11	11	11	11	A	A	A	8	8	8	8	11	A	A	A	A	A	A	A	A	11	8	8	0	0	0	6
28	2	1	1	59	0.96	15	16.276	2	101	92	0	0	0	0	0	0	0	8	8	A	11	A	A	11	11	A	A	11	A	8	8	8	8	A	A	A	A	A	A	A	A	A	A	8	8	0	0	0	4
496	1	1	1	56	1.13	20	15.6629	2	135	99	0	0	0	0	0	0	0	8	0	11	11	11	11	8	8	11	11	11	11	0	8	8	0	11	A	11	11	0	0	8	11	11	8	0	8	0	0	0	13
820	1	1	1	59	1.16	19	14.1201	2	111	91	1	0	0	0	0	0	0	8	0	A	A	A	11	11	11	11	A	A	A	0	8	8	0	11	11	A	A	0	0	A	A	11	11	0	8	0	0	0	8
938	1	1	1	53	1.15	20	15.1229	2	182	95	0	0	0	0	0	0	0	8	8	11	A	A	11	11	14	11	A	A	11	8	8	8	8	11	11	A	A	0	0	A	A	11	11	8	8	0	0	0	9
81	2	1	1	50	1	16	16	2	120	96	0	0	0	0	0	0	0	8	8	A	A	A	A	A	A	A	A	A	A	8	8	8	8	A	A	A	A	A	A	A	A	A	A	8	8	0	0	0	0
1253	2	1	1	53	1.1	20	16.5289	2	70	93	1	0	0	0	0	0	0	8	0	11	11	11	11	11	11	11	11	11	11	8	8	8	1	11	11	11	11	0	0	11	11	14	11	0	8	1	0	0	17
1245	2	1	1	54	0.97	15	15.9422	2	60	87	0	0	0	0	0	0	0	8	8	A	A	A	A	11	11	A	A	A	11	8	8	8	8	A	A	A	A	A	A	A	A	A	A	8	8	0	0	0	3
934	1	1	1	51	1.07	18	15.7219	2	61	96	0	0	0	0	0	0	0	8	8	11	11	A	A	A	A	A	A	A	A	8	8	8	8	11	11	A	A	11	11	A	A	11	11	8	8	0	0	0	8
1365	1	4	1	57	1.1	21	17.3554	3	106	92	0	0	0	0	0	0	0	8	6	A	A	A	A	A	A	A	A	A	A	0	8	8	1	A	13	A	0	0	A	8	13	8	13	0	8	1	0	0	0
130	2	1	1	58	0.93	13	15.0306	2	95	96	0	0	0	0	0	0	0	8	8	A	11	A	A	A	A	11	A	A	A	8	8	8	8	A	11	11	A	A	A	A	A	A	A	8	8	0	0	0	4
111	3	1	1	55	1.02	18	17.301	3	130	88	0	0	0	0	0	0	0	8	0	A	A	A	A	A	A	A	A	A	A	0	8	8	8	A	A	A	A	A	A	A	A	A	11	8	8	0	0	0	1
249	2	1	1	62	1.12	18	14.3495	2	86	92	0	0	0	0	0	0	0	8	8	A	A	A	A	A	A	A	A	A	A	8	8	8	8	A	11	A	A	A	A	A	A	A	A	8	8	0	0	0	1
251	2	1	1	56	1.06	14	12.46	1	139	88	0	0	0	0	0	0	0	8	8	11	A	A	A	11	11	11	A	A	A	8	8	8	8	11	A	A	A	A	A	A	A	A	11	8	8	0	0	0	6
1276	1	1	1	66	1.17	20	14.6103	1	95	91	1	0	0	0	0	0	0	8	0	11	11	A	11	11	11	11	11	11	11	1	8	8	1	11	11	A	A	0	0	A	A	4	11	1	8	3	1	0	12
957	1	1	1	48	1.02	16	15.3787	2	79	95	0	0	0	0	0	0	0	8	8	11	A	A	A	A	A	A	A	11	11	8	8	8	8	11	A	A	A	A	A	A	A	A	11	8	8	0	0	0	5
446	2	1	1	58	1.11	21	17.0441	3	104	79	0	0	0	0	0	0	0	8	0	A	A	A	8	0	0	A	A	A	A	0	8	8	0	A	11	A	0	0	0	0	A	11	11	0	8	0	0	0	3
937	1	1	1	50	1.04	15	13.8683	2	80	95	0	0	0	0	0	0	0	8	8	11	A	A	A	A	A	A	A	A	A	8	8	8	8	11	A	A	A	A	A	A	A	A	A	8	8	0	0	0	2
1243	2	1	1	54	0.95	13	14.4044	1	113	92	0	0	0	0	0	0	0	8	8	A	A	A	11	11	11	11	A	A	11	8	8	8	8	A	11	A	A	A	A	A	A	11	11	8	8	0	0	0	8
770	1	1	1	53	1.07	18	15.7219	2	122	94	0	0	0	0	0	0	0	8	8	A	A	A	A	A	A	A	A	A	11	8	8	8	8	11	A	A	A	A	A	A	A	A	11	8	8	0	0	0	3
450	2	1	1	55	10.6	20	0.177999	1	112	90	0	0	0	0	0	0	0	8	0	11	11	A	A	11	11	A	A	11	11	0	8	8	0	11	11	A	A	0	0	A	A	11	11	0	8	0	0	0	10
735	1	1	1	51	0.79	14	22.4323	3	83	96	0	0	0	0	0	0	0	8	8	A	A	A	A	A	A	A	A	A	A	8	8	8	8	11	11	A	A	A	A	A	A	11	A	8	8	0	0	0	3
548	1	1	1	54	1.09	16	13.4669	1	55	95	1	0	0	0	0	0	0	8	0	A	11	A	A	A	A	A	A	11	A	0	8	8	0	11	11	A	A	A	A	A	A	11	11	0	8	0	0	0	6
1385	1	4	1	50	1.1	26	21.4876	3	96	90	0	0	0	0	0	0	0	8	8	11	11	A	11	A	A	A	11	11	11	8	8	8	1	G	G	11	A	A	A	A	11	G	G	1	8	2	0	0	8
1189	3	3	1	56	1.05	18	16.3265	2	113	88	0	0	0	0	0	0	0	8	8	A	A	A	A	A	A	A	A	A	11	8	8	8	8	13	13	A	A	14	14	A	A	13	13	8	8	0	0	0	1
1388	1	4	1	56	1.14	20	15.3894	2	100	91	0	0	0	0	0	0	0	8	8	11	14	11	11	11	11	11	A	11	A	8	8	8	8	A	14	11	A	0	0	A	A	11	13	8	8	0	0	0	9
1290	1	1	1	64	1.2	22	15.2778	1	92	89	1	0	0	0	0	0	0	8	0	11	A	A	11	11	11	11	11	11	11	8	8	8	0	12	11	11	14	0	0	A	A	11	11	0	8	0	0	0	13
724	1	1	1	56	1.12	15	11.9579	1	83	90	0	0	0	0	0	0	0	8	8	11	11	11	8	0	0	11	A	11	11	0	8	8	0	11	11	A	A	0	0	8	A	11	11	0	8	0	0	0	10
787	1	1	1	54	1.08	16	13.7174	1	95	91	0	0	0	0	0	0	0	8	8	A	A	A	A	A	A	A	A	A	A	8	8	8	8	A	A	A	A	A	A	A	A	A	A	8	8	0	0	0	0
255	2	1	1	55	1	15	15	2	142	90	0	0	0	0	0	0	0	8	8	A	A	A	11	11	11	A	A	A	A	8	8	8	8	A	A	A	A	A	A	A	A	A	A	8	8	0	0	0	3
242	2	1	1	50	1.05	15	13.6054	1	106	96	0	0	0	0	0	0	0	8	8	11	11	A	A	A	A	A	A	A	11	8	8	8	8	A	11	A	A	A	A	A	A	11	A	8	8	0	0	0	5
1227	2	1	1	78	1.54	41	17.2879	3	167	86	1	0	0	0	0	0	0	0	0	0	0	0	0	0	0	0	0	0	0	0	0	0	0	0	0	0	0	0	0	0	0	0	0	0	0	0	0	0	0
1251	2	1	1	53	0.99	15	15.3046	2	97	97	0	0	0	0	0	0	0	8	8	A	A	A	A	A	A	A	A	A	A	8	8	8	8	A	A	A	A	A	A	A	A	A	A	8	8	0	0	0	0
942	1	1	1	56	1.25	25	16	2	110	95	1	0	0	0	0	0	0	8	1	A	A	A	A	11	A	A	A	A	A	8	8	8	1	13	A	A	A	0	0	A	A	A	A	0	8	2	0	0	1
622	1	1	1	57	1.1	19	15.7025	2	123	91	0	0	0	0	0	0	0	8	8	A	14	A	A	11	11	A	A	11	A	8	8	8	8	11	14	A	A	A	A	A	A	14	14	8	8	0	0	0	4
445	2	1	1	59	1	18	18	3	82	74	0	0	0	0	0	0	0	8	8	11	A	A	A	11	11	11	A	A	11	8	8	8	8	11	A	A	A	A	A	A	A	A	11	8	8	0	0	0	7
814	1	1	1	64	1.13	19	14.8798	2	95	91	1	0	0	0	0	0	0	8	8	A	A	A	A	11	11	A	A	A	A	8	8	8	0	A	A	A	A	0	0	A	A	11	11	0	8	0	0	0	4
1259	2	1	1	58	1.19	20	14.1233	1	74	88	1	0	0	0	0	0	0	8	8	11	11	A	11	11	11	A	A	11	11	8	8	8	0	11	11	A	A	A	A	A	A	11	11	8	8	0	0	0	11
447	2	1	1	55	0.98	16	16.6597	2	98	89	0	0	0	0	0	0	0	8	8	A	A	A	11	11	11	11	A	A	A	8	8	8	8	11	11	A	A	A	A	A	A	11	11	8	8	0	0	0	8
85	2	1	1	50	1.01	16	15.6847	2	129	79	0	0	0	0	0	0	0	8	8	A	A	A	A	A	A	A	A	A	A	8	8	8	8	A	A	A	A	A	A	A	A	A	A	8	8	0	0	0	0
114	3	1	1	57	1.26	25	15.747	2	97	94	0	0	0	0	0	0	0	8	0	11	A	A	8	A	A	A	A	A	11	0	8	8	0	A	A	A	A	A	A	A	A	A	11	0	8	0	0	0	3
330	2	1	1	59	1.09	18	15.1502	2	63	77	0	0	0	0	0	0	0	8	8	A	13	A	A	A	A	8	A	A	11	8	8	8	0	11	11	A	8	A	A	A	A	A	11	0	8	0	0	0	4
830	1	1	1	52	1.11	17	13.7976	1	94	80	1	0	0	0	0	0	0	8	8	A	A	A	8	11	11	11	A	11	11	8	8	8	8	11	A	A	A	A	A	A	A	A	11	8	8	0	0	0	7
960	1	1	1	53	1.08	18	15.4321	2	70	95	0	0	0	0	0	0	0	8	8	11	A	A	A	A	A	A	A	A	A	8	8	8	8	11	A	A	A	A	A	A	A	A	11	8	8	0	0	0	3
40	3	1	1	56	1.02	16	15.3787	2	97	92	0	0	0	0	0	0	0	8	8	A	A	A	11	A	A	11	A	A	A	8	8	8	8	A	11	A	A	A	0	A	A	11	A	8	8	0	0	0	4
1223	3	3	1	47	0.99	12	12.2436	1	160	71	0	0	0	0	0	0	0	8	8	A	A	A	A	A	A	A	A	A	A	8	8	8	8	A	A	A	A	A	A	A	A	A	A	8	8	0	0	0	0
632	1	1	1	59	1.05	20	18.1406	3	118	91	0	0	0	0	0	0	0	8	8	12	A	A	11	11	11	11	A	A	12	8	8	8	8	12	A	A	A	A	A	A	A	A	11	8	8	0	0	0	8
1339	1	4	1	52	1.12	15	11.9579	1	124	95	1	0	0	0	0	0	0	8	8	11	11	11	11	11	11	11	11	14	11	8	8	8	8	11	11	A	A	0	A	A	A	11	11	0	8	0	0	0	13
334	2	1	1	55	0.99	18	18.3655	3	92	98	0	0	0	0	0	0	0	8	8	11	11	A	A	A	A	A	A	A	11	8	8	8	8	11	11	A	A	A	A	A	A	A	A	8	8	0	0	0	5
756	1	1	1	51	1.08	17	14.5748	1	162	90	0	0	0	0	0	0	0	8	0	A	8	A	11	11	11	11	11	12	11	1	8	8	1	11	11	11	11	0	0	11	11	11	11	1	8	3	0	0	15
19	2	1	1	56	0.91	13	15.6986	2	79	89	0	0	0	0	0	0	0	8	8	A	A	A	11	11	11	A	A	A	A	8	8	8	8	A	A	A	A	A	A	A	A	A	A	8	8	0	0	0	3
1178	1	1	1	48	1.08	17	14.5748	1	74	96	0	0	0	0	0	0	0	8	8	11	11	A	A	A	T	A	A	11	11	8	8	8	1	11	11	A	A	0	A	A	A	11	11	8	8	1	0	0	8
250	2	1	1	60	1.08	16	13.7174	1	88	95	0	0	0	0	0	0	0	8	8	11	A	A	11	11	11	A	A	A	A	8	8	8	8	A	11	A	A	A	A	A	A	11	A	8	8	0	0	0	6
353	2	1	1	54	1.07	18	15.7219	2	119	88	0	0	0	0	0	0	0	8	8	A	11	A	A	A	A	A	A	A	A	8	8	8	0	11	11	A	A	A	A	A	A	11	11	0	8	0	0	0	5
82	2	1	1	46	1.04	16	14.7929	2	123	93	0	0	0	0	0	0	0	8	8	11	A	A	A	11	11	A	A	A	A	8	8	8	8	11	11	A	11	A	A	A	A	A	A	8	8	0	0	0	6
958	1	1	1	52	1.05	16	14.5125	2	128	96	0	0	0	0	0	0	0	8	8	11	11	A	11	11	11	11	A	A	11	8	8	8	1	11	A	A	A	A	A	A	A	11	11	0	8	1	0	0	10
1393	1	4	1	50	1.02	18	17.301	1	135	93	1	0	0	0	0	0	0	8	8	11	A	A	11	11	11	11	A	A	11	8	8	8	8	11	11	11	A	A	A	A	11	A	11	8	8	0	0	0	11
1203	3	3	1	50	0.99	14	14.2843	2	79	87	1	0	0	0	0	0	0	8	8	A	A	A	A	A	A	A	A	A	A	8	8	8	8	11	A	A	A	A	A	A	A	A	A	8	8	0	0	0	1
32	2	1	1	52	1	13	13	1	100	90	0	0	0	0	0	0	0	8	8	A	A	A	A	A	A	A	A	A	A	8	8	8	8	A	A	A	A	A	A	A	A	11	A	8	8	0	0	0	1
732	1	1	1	53	1	17	17	2	92	97	1	0	0	0	0	0	0	8	8	11	11	A	11	11	11	A	A	11	11	8	8	8	8	11	11	A	A	11	A	A	A	A	11	8	8	0	0	0	11
331	2	1	1	56	1.1	19	15.7025	2	77	92	0	0	0	0	0	0	0	8	8	11	11	11	11	8	8	11	11	14	12	8	8	8	1	14	11	11	11	0	0	11	A	11	11	0	8	1	0	0	13
817	1	1	1	60	1.14	17	13.0809	1	115	88	1	0	0	0	0	0	0	8	8	11	11	A	A	11	11	A	A	11	11	8	8	8	8	11	11	A	14	0	0	A	A	11	11	8	8	0	0	0	10
1281	1	1	1	66	1.23	23	15.2026	2	92	87	1	0	0	0	0	0	0	8	0	11	A	A	0	0	0	0	A	A	A	0	8	8	0	11	11	A	0	0	0	0	A	11	11	0	8	0	0	0	5
307	2	1	1	54	1.13	18	14.0966	2	101	92	0	0	0	0	0	0	0	8	8	11	A	A	11	11	11	A	A	11	11	8	8	8	8	A	A	A	8	8	A	8	A	A	A	8	8	0	0	0	6
1224	3	3	1	47	0.92	10	11.8147	1	128	96	0	0	0	0	0	0	0	8	8	11	11	A	11	11	A	A	A	A	A	8	8	8	8	A	A	A	A	11	A	A	A	A	A	8	8	0	0	0	5
1221	3	3	1	52	1.05	15	13.6054	1	127	77	0	0	0	0	0	0	0	8	8	11	11	A	11	11	A	A	A	A	A	8	8	8	8	A	11	A	A	A	A	A	A	A	11	8	8	0	0	0	6
1287	1	1	1	60	1.08	19	16.2894	2	121	93	1	0	0	0	0	0	0	8	8	A	A	A	A	A	11	11	A	A	A	8	8	8	8	A	A	A	A	A	A	A	A	11	11	8	8	0	0	0	4
109	3	1	1	67	1.14	24	18.4672	3	88	92	0	0	0	0	0	0	0	8	8	11	11	A	A	A	A	A	A	11	11	8	8	8	8	13	11	A	0	0	0	0	A	A	13	8	8	0	0	0	5
940	1	1	1	52	1.07	17	14.8485	2	69	99	0	0	0	0	0	0	0	8	8	11	11	A	A	A	11	11	11	11	11	8	8	8	8	A	11	11	A	0	0	A	A	A	A	8	8	0	0	0	9
763	1	1	1	53	1.17	20	14.6103	1	130	89	1	0	0	0	0	0	0	8	8	11	11	11	11	11	11	11	A	A	A	8	8	8	0	11	11	A	A	11	11	11	11	A	A	8	8	0	0	0	13
243	2	1	1	55	1.06	16	14.2399	2	92	92	0	0	0	0	0	0	0	8	8	A	A	A	11	11	11	11	A	A	A	8	8	8	8	11	A	A	A	A	A	A	A	A	11	8	8	0	0	0	6
1206	3	3	1	58	1.1	19	15.7025	2	84	90	0	0	0	0	0	0	0	8	0	11	11	11	A	A	A	A	A	11	11	0	8	8	0	11	11	A	A	A	A	A	A	A	11	0	8	0	0	0	8
48	3	1	1	60	1.13	16	12.5303	1	130	91	0	0	0	0	0	0	0	8	0	A	8	A	14	14	0	A	A	11	A	0	8	8	0	11	11	A	0	0	0	A	A	11	11	0	8	0	0	0	5
47	3	1	1	60	1.07	17	14.8485	2	86	89	0	0	0	0	0	0	0	8	8	11	11	A	11	11	11	11	A	A	A	8	8	8	0	11	11	A	A	A	A	A	A	11	11	8	8	0	0	0	10
658	1	1	1	53	1	20	20	3	87	93	0	0	0	0	0	0	0	8	8	A	A	A	A	A	A	A	A	A	A	8	8	8	8	11	A	A	A	A	A	A	A	A	11	8	8	0	0	0	2
816	1	1	1	59	1.16	17	12.6338	1	95	85	1	0	0	0	0	0	0	8	8	11	11	11	11	11	11	11	11	11	11	8	8	8	0	A	A	A	A	0	A	A	A	A	A	0	8	0	0	0	10
771	1	1	1	53	1.07	19	16.5953	2	78	95	1	0	0	0	0	0	0	8	8	11	11	11	11	11	11	A	A	11	11	8	8	8	1	14	11	A	A	A	A	A	A	14	11	1	8	2	0	0	10
634	1	1	1	55	0.96	16	17.3611	3	108	91	0	0	0	0	0	0	0	8	8	11	11	A	A	A	A	A	A	11	11	8	8	8	8	11	A	A	A	A	A	A	A	11	11	8	8	0	0	0	7
935	1	1	1	51	1.02	17	16.3399	2	112	96	1	0	0	0	0	0	0	8	8	A	A	A	A	A	A	A	A	A	11	8	8	8	8	11	A	A	A	A	A	A	A	A	11	8	8	0	0	0	3
333	2	1	1	60	1.02	20	19.2234	3	124	79	0	0	0	0	0	0	0	8	8	11	11	A	11	11	11	11	A	11	11	8	8	8	8	11	11	11	11	11	11	11	11	11	11	8	8	0	0	0	18
1368	1	4	1	60	1.21	25	17.0753	3	92	93	0	0	0	0	0	0	0	8	8	A	11	A	A	11	11	A	A	11	A	8	8	8	8	A	A	A	A	A	A	A	A	A	A	8	8	0	0	0	4
936	1	1	1	54	1.09	19	15.9919	2	70	95	0	0	0	0	0	0	0	8	8	A	A	A	A	A	A	A	A	A	11	8	8	8	8	A	11	A	A	A	A	A	A	11	A	8	8	0	0	0	3
725	1	1	1	76	1.23	23	15.2026	2	100	87	0	0	0	0	0	0	0	8	0	12	11	A	A	11	A	11	A	11	11	8	8	8	0	11	11	A	8	0	0	8	A	11	A	1	8	1	0	0	9
1330	1	4	1	50	1.03	16	15.0815	2	82	88	1	0	0	0	0	0	0	8	8	11	11	11	11	11	11	11	11	11	11	8	8	8	8	11	11	11	11	11	11	11	A	11	11	8	8	0	0	0	19
233	2	1	1	58	1.11	21	17.0441	3	86	96	0	0	0	0	0	0	0	8	0	11	14	A	A	11	11	A	A	14	A	0	8	8	1	11	11	A	A	0	0	A	A	11	11	0	8	1	0	0	7
38	3	1	1	57	1.08	14	12.0027	1	91	88	0	0	0	0	0	0	0	8	8	A	A	A	A	11	11	A	A	A	A	8	8	8	8	11	A	A	A	A	A	A	A	A	11	8	8	0	0	0	4
1389	1	4	1	57	1.11	22	17.8557	3	130	93	0	0	0	0	0	0	0	8	8	A	A	A	A	A	A	A	A	A	A	8	8	8	8	11	A	A	A	A	A	A	A	A	A	8	8	0	0	0	1
79	2	1	1	57	1.03	16	15.0815	2	114	91	0	0	0	0	0	0	0	8	8	11	14	14	11	14	14	14	11	14	A	8	8	8	8	12	12	A	A	A	A	A	A	12	11	8	8	0	0	0	7
1291	1	1	1	63	1.09	18	15.1502	2	114	89	0	0	0	0	0	0	0	8	8	11	A	A	A	A	A	11	A	A	11	8	8	8	8	11	A	A	A	A	A	A	A	12	11	8	8	0	0	0	6
813	1	1	1	59	1.16	17	12.6338	1	95	85	1	0	0	0	0	0	0	8	8	11	11	11	11	11	11	11	11	11	11	8	8	8	0	A	A	A	A	0	A	A	A	A	A	0	8	0	0	0	10
1202	3	3	1	46	0.97	15	15.9422	2	89	89	1	0	0	0	0	0	0	8	8	A	A	A	A	A	A	A	A	A	A	8	8	8	8	A	A	A	A	A	A	A	A	A	11	8	8	0	0	0	1
309	2	1	1	60	1.1	17	14.0496	2	62	97	0	0	0	0	0	0	0	8	8	11	A	A	A	A	A	A	A	A	A	8	8	8	8	A	A	A	A	A	A	A	A	A	A	8	8	0	0	0	1
1380	1	4	1	51	1.03	17	16.0241	2	90	95	1	0	0	0	0	0	0	8	8	A	A	A	A	11	11	A	A	A	A	8	8	8	8	13	A	A	A	A	A	A	A	A	13	8	8	0	0	0	2
633	1	1	1	57	1.02	26	24.9904	3	107	91	0	0	0	0	0	0	0	8	8	11	11	11	11	11	11	11	11	11	11	8	8	8	8	11	11	A	A	A	A	A	A	11	11	8	8	0	0	0	14
1326	1	4	1	56	1	18	18	3	57	91	1	0	0	0	0	0	0	8	8	11	11	A	A	11	11	A	A	11	11	8	8	8	8	11	11	11	11	11	11	11	A	11	11	8	8	0	0	0	15
238	2	1	1	54	1.05	14	12.6984	1	92	82	0	0	0	0	0	0	0	8	8	A	11	A	A	A	A	A	A	A	A	8	8	8	8	11	A	A	A	A	1	A	A	A	A	8	8	1	0	0	2
1258	2	1	1	57	1.14	19	14.6199	1	96	90	1	0	0	0	0	0	0	8	8	11	11	A	A	A	A	A	A	A	11	8	8	8	8	A	11	A	11	A	A	A	A	11	11	8	8	0	0	0	7
1197	3	3	1	55	1.18	19	13.6455	1	74	88	1	0	0	0	0	0	0	8	1	11	11	A	A	14	11	11	A	11	11	0	8	8	1	11	11	A	0	0	0	0	A	11	11	1	8	3	0	0	10
343	2	1	1	61	1.03	19	17.9093	1	107	90	0	0	0	0	0	0	0	8	8	11	A	A	11	11	11	11	A	A	11	8	8	8	8	11	11	A	A	11	11	A	13	11	11	8	8	0	0	0	12
1282	1	1	1	57	1.11	20	16.2324	1	94	95	1	0	0	0	0	0	0	8	8	12	12	11	A	11	11	11	11	11	11	8	8	8	8	12	12	A	A	A	A	A	A	11	12	8	8	0	0	0	13
1272	1	1	1	72	1.26	24	15.1172	2	99	91	1	0	0	0	0	0	0	8	1	11	11	A	0	0	0	0	A	14	13	1	8	8	0	11	11	A	0	0	0	0	11	11	A	1	8	3	0	0	6
655	1	1	1	56	1	16	16	2	57	95	0	0	0	0	0	0	0	8	8	11	A	A	A	A	A	A	A	11	11	8	8	8	8	11	11	A	A	A	A	A	11	11	11	8	8	0	0	0	8
948	1	1	1	58	1.03	16	15.0815	2	73	95	0	0	0	0	0	0	0	8	8	11	A	A	A	11	A	A	A	11	11	8	8	8	8	11	11	A	A	A	A	A	A	11	11	1	8	1	0	0	8
1213	3	3	1	55	1.06	16	14.2399	2	126	91	0	0	0	0	0	0	0	8	8	A	A	A	A	A	A	A	A	A	A	8	8	8	8	A	0	A	A	A	A	A	A	A	A	8	8	0	0	0	0
1336	1	4	1	52	1.07	18	15.7219	2	97	93	1	0	0	0	0	0	0	8	0	A	A	A	A	A	A	A	A	12	14	8	8	8	8	11	A	A	A	A	A	A	A	13	11	8	8	0	0	0	3
1241	2	1	1	60	1.04	19	17.5666	3	105	82	0	0	0	0	0	0	0	8	8	A	A	A	11	11	11	11	14	A	A	8	8	8	8	A	A	A	A	A	A	A	A	A	11	8	8	0	0	0	5
762	1	1	1	51	1.06	19	16.9099	2	119	94	0	0	0	0	0	0	0	8	8	A	11	A	11	11	11	11	A	11	A	8	8	8	8	A	A	A	A	A	A	A	A	A	11	8	8	0	0	0	7
1370	1	4	1	55	1.11	20	16.2324	2	112	90	0	0	0	0	0	0	0	8	8	A	A	A	A	A	A	A	A	A	A	8	8	8	8	A	A	A	A	A	A	A	A	A	A	8	8	0	0	0	0
737	1	1	1	52	1.07	17	14.8485	2	87	97	0	0	0	0	0	0	0	8	8	11	A	A	A	A	A	A	A	A	11	8	8	8	8	11	11	A	A	A	A	A	A	A	11	8	8	0	0	0	5
235	2	1	1	58	1.16	18	13.3769	1	66	88	0	0	0	0	0	0	0	8	8	11	A	A	11	11	11	11	A	A	A	8	8	8	8	11	12	A	A	A	A	A	A	13	11	8	8	0	0	0	8
743	1	1	1	58	1.11	19	15.4208	2	154	90	0	0	0	0	0	0	0	8	8	11	11	A	11	14	14	11	11	11	11	8	8	8	8	11	11	A	A	11	11	A	A	11	11	8	8	0	0	0	13
1356	1	4	2	54	1.13	21	16.4461	2	78	93	1	0	0	0	0	0	0	8	0	11	11	A	11	0	0	11	A	A	11	0	8	8	0	A	A	A	0	0	0	0	A	11	11	0	8	0	0	0	7
13	2	1	2	51	1.18	17	12.2091	1	112	94	0	0	0	0	0	0	0	8	0	11	0	11	A	0	0	8	A	0	11	0	8	8	0	11	11	A	0	0	0	0	A	14	14	0	8	0	0	0	5
1171	1	1	2	56	1.19	20	14.1233	1	60	95	0	0	0	0	0	0	0	8	0	A	A	A	A	0	0	0	A	A	11	1	8	8	0	A	A	A	0	0	0	0	A	A	14	0	8	1	0	0	1
1153	1	1	2	57	1.08	17	14.5748	2	119	97	0	0	0	0	0	0	0	8	8	A	11	A	A	0	0	A	A	A	11	8	8	8	0	13	11	A	A	A	A	A	A	11	11	0	8	0	0	0	5
385	2	1	2	62	1.25	25	16	2	83	97	0	0	0	0	0	0	0	8	0	11	11	A	A	0	0	A	A	11	11	0	8	8	0	11	11	A	0	0	0	0	A	11	11	0	8	0	0	0	8
1350	1	4	2	54	1.06	17	15.1299	2	108	94	0	0	0	0	0	0	0	8	0	13	A	A	A	A	A	A	A	11	11	0	8	8	0	A	A	A	A	0	0	A	A	A	A	0	8	0	0	0	2
1120	1	1	2	56	1.3	24	14.2012	2	107	99	0	0	0	0	0	0	0	8	0	A	A	A	0	0	0	0	A	A	A	0	8	8	0	0	0	0	0	0	0	0	0	0	0	1	8	1	0	0	0
526	1	1	2	59	1.32	27	15.4959	2	109	97	1	0	0	0	0	0	0	8	1	11	11	A	0	0	0	0	A	0	0	0	8	8	1	11	11	A	0	0	0	0	A	11	13	1	8	3	0	0	5
1463	1	4	2	55	1.17	21	15.3408	2	57	87	0	0	0	0	0	0	0	8	0	A	11	A	A	8	8	11	A	14	11	1	8	8	1	11	11	0	0	0	0	8	0	11	11	1	8	3	0	0	7
796	1	1	2	68	1.33	20	11.3065	1	65	95	1	0	0	0	0	0	0	8	0	0	0	0	0	0	0	0	0	0	11	1	8	0	1	0	0	0	0	0	0	0	0	0	0	0	8	2	0	0	1
491	2	3	2	56	1.16	18	13.3769	1	96	97	1	0	0	0	0	0	0	8	0	11	A	A	11	11	11	11	A	A	13	0	8	8	0	A	11	A	0	0	0	A	A	A	11	1	8	1	0	0	7
460	2	1	2	64	1.15	22	16.6352	2	88	92	0	0	0	0	0	0	0	8	0	13	12	A	11	11	11	11	11	11	12	0	8	8	0	11	11	11	A	0	0	11	11	11	11	0	8	0	0	0	15
821	1	1	2	58	1.18	18	12.9273	1	95	91	1	0	0	0	0	0	0	8	0	A	0	A	0	0	0	0	A	0	11	0	8	8	1	A	A	A	0	0	0	0	A	11	11	1	8	2	0	0	3
1182	1	1	2	62	1.27	28	17.36	2	123	95	0	0	0	0	0	0	0	0	0	0	0	0	0	0	0	0	0	0	0	0	1	0	0	0	0	0	0	0	0	0	0	0	0	0	8	1	0	0	0
1359	1	4	2	59	1.21	23	15.7093	2	85	95	0	0	0	0	0	0	0	8	0	11	11	A	A	A	8	A	A	A	A	0	8	8	0	11	13	A	A	0	0	A	A	A	11	0	0	0	0	0	4
1300	1	1	2	65	1.25	25	16	2	93	90	1	0	0	0	0	0	0	8	0	0	1	0	0	0	0	0	0	0	0	0	8	8	1	0	0	0	0	0	0	0	0	0	0	0	8	2	0	0	0
37	3	1	2	54	1.08	14	12.0027	1	93	93	0	0	0	0	0	0	0	8	0	A	A	A	A	A	A	A	A	A	11	0	8	8	0	11	A	A	A	0	0	A	A	A	A	0	8	0	0	0	2
1408	1	4	2	56	1.2	22	15.2778	2	87	95	1	0	0	0	0	0	0	8	3	11	14	11	A	0	0	14	11	14	11	0	8	8	0	12	12	A	0	0	0	0	A	12	11	0	8	0	0	1	8
489	2	3	2	51	1.09	15	12.6252	1	113	91	0	0	0	0	0	0	0	8	8	A	A	A	8	A	A	8	A	11	11	8	8	8	8	A	A	A	A	0	0	A	A	A	8	8	8	0	0	0	2
1184	1	1	2	54	1.18	20	14.3637	2	120	95	0	0	0	0	0	0	0	8	0	A	A	A	A	11	11	A	A	11	11	0	8	8	0	A	11	A	A	8	8	A	A	A	11	0	8	0	0	0	6
579	1	1	2	69	1.2	27	18.75	2	99	96	1	0	0	0	0	0	0	8	0	0	0	8	0	0	0	0	11	11	11	1	8	8	0	11	11	11	0	0	0	0	11	11	11	0	8	1	0	0	9
551	1	1	2	56	1.1	16	13.2231	1	73	95	1	0	0	0	0	0	0	8	8	11	A	A	A	A	A	A	A	A	A	8	8	8	8	11	11	A	A	A	A	A	A	A	A	8	8	0	0	0	3
1133	1	1	2	63	1.49	31	13.9633	1	116	97	1	0	0	0	0	0	0	8	0	A	A	A	0	0	0	0	A	A	A	0	8	8	0	A	A	A	0	0	0	0	14	A	A	1	8	1	0	0	0
623	1	1	2	60	1.22	22	14.781	2	104	88	0	0	0	0	0	0	0	8	0	A	A	A	11	0	0	14	A	14	11	0	8	8	0	A	A	A	0	0	0	0	A	11	11	0	8	0	0	0	4
139	2	1	2	57	1.29	22	13.2204	1	96	97	0	0	0	0	0	0	0	8	0	11	0	8	0	0	0	0	A	11	11	0	8	8	1	11	11	A	0	0	0	0	A	11	A	1	8	2	0	0	6
982	1	1	2	51	1.06	17	15.1299	2	57	95	0	0	0	0	0	0	0	8	8	A	A	A	A	A	A	A	A	A	A	8	8	8	8	A	A	A	A	A	A	A	A	A	A	8	8	0	0	0	0
607	1	1	2	48	1.16	17	12.6338	1	97	95	1	0	0	0	0	0	0	8	0	A	11	A	11	0	0	11	A	11	11	0	8	8	8	11	11	A	A	0	0	A	A	11	11	0	8	0	0	0	9
341	2	1	2	63	1.22	23	15.4528	2	123	100	0	0	0	0	0	0	0	8	0	11	A	A	A	8	0	A	A	A	11	0	8	8	0	11	11	A	A	0	0	A	A	A	11	1	8	1	0	0	5
498	1	1	2	63	1.26	25	15.747	2	55	95	0	0	0	0	0	0	0	8	0	11	11	A	0	0	0	0	A	11	11	0	8	8	0	11	A	A	0	0	0	0	A	A	11	0	8	0	0	0	6
417	2	1	2	55	1.13	18	14.0966	1	53	84	0	0	0	0	0	0	0	8	0	11	11	11	11	8	0	8	11	11	11	0	8	8	1	11	11	11	8	0	0	8	A	13	13	0	8	1	0	0	10
93	3	1	2	55	1.24	22	14.308	2	100	88	1	0	0	0	0	0	0	8	0	13	11	A	A	0	0	A	A	11	11	1	8	8	0	A	14	11	0	0	0	0	A	14	11	0	8	1	0	0	5
349	2	1	2	59	1.15	20	15.1229	2	129	93	0	0	0	0	0	0	0	8	8	A	A	A	A	A	A	A	A	A	A	8	8	8	8	A	A	A	A	A	A	A	A	A	A	8	8	0	0	0	0
1270	1	1	2	66	1.35	29	15.9122	2	94	89	1	0	0	0	0	0	0	8	1	11	11	11	11	0	0	14	11	0	0	3	8	8	3	14	0	14	0	0	0	0	14	14	14	4	8	1	1	2	5
405	2	1	2	67	1.29	22	13.2204	1	83	91	0	0	0	0	0	0	0	8	0	8	0	0	0	0	0	0	0	0	8	0	8	8	1	8	0	0	0	0	0	0	0	0	8	3	8	1	0	1	0
462	2	1	2	60	1.97	29	7.47249	1	115	80	0	0	0	0	0	0	0	8	1	0	0	0	0	0	0	0	0	0	0	1	8	8	0	0	0	0	0	0	0	0	0	0	0	0	8	2	0	0	0
344	2	1	2	59	1.15	20	15.1229	1	123	97	0	0	0	0	0	0	0	8	8	A	A	A	A	A	A	A	A	A	A	8	8	8	0	A	A	A	A	A	A	A	A	A	A	0	8	0	0	0	0
1155	1	1	2	53	1.13	19	14.8798	2	82	95	0	0	0	0	0	0	0	8	8	A	A	A	A	A	A	A	A	A	11	8	8	8	8	11	A	A	A	A	A	A	A	A	A	1	8	1	0	0	2
153	2	1	2	55	1.09	14	11.7835	1	85	88	0	0	0	0	0	0	0	8	8	11	13	A	11	11	11	11	A	14	11	8	8	8	0	12	11	A	A	0	0	A	A	12	14	0	8	0	0	0	9
542	1	1	2	70	1.2	29	20.1389	3	100	97	0	0	0	0	0	0	0	8	0	A	11	A	11	0	0	8	A	A	A	0	8	8	0	A	A	A	0	0	0	0	A	A	A	0	8	0	0	0	2
878	1	1	2	63	1.36	24	12.9758	1	101	99	1	0	0	0	0	0	0	8	1	A	0	14	0	0	0	0	14	A	11	1	8	8	0	A	14	0	0	0	0	0	11	11	11	0	8	2	0	0	4
285	2	1	2	62	1.26	20	12.5976	1	103	73	0	0	0	0	0	0	0	8	1	11	A	A	0	0	0	0	A	A	11	1	8	8	1	11	A	0	0	0	0	0	A	11	11	1	8	4	0	0	5
1403	1	4	2	56	1.26	26	16.3769	2	85	43	1	0	0	0	0	0	0	8	0	0	1	11	0	0	0	0	0	0	11	0	8	8	1	14	0	0	0	0	0	0	0	11	14	3	8	2	0	1	3
547	1	1	2	56	1.23	21	13.8806	1	97	95	1	0	0	0	0	0	0	8	0	A	A	A	A	A	A	A	A	11	A	0	8	8	0	11	11	A	14	0	0	14	A	11	11	0	8	0	0	0	5
106	3	1	2	56	1.27	25	15.5	2	112	87	0	0	0	0	0	0	0	8	0	11	14	A	A	0	0	A	11	14	11	0	8	8	0	11	11	A	0	0	0	0	A	11	11	0	8	0	0	0	7
582	1	1	2	73	1.34	27	15.0368	2	93	86	0	0	0	0	0	0	0	8	0	11	0	11	0	0	0	0	11	0	11	1	8	8	0	0	0	0	0	0	0	0	0	0	0	0	8	1	0	0	4
142	2	1	2	58	1.21	18	12.2942	1	107	90	0	0	0	0	0	0	0	8	0	14	14	A	A	0	0	A	A	A	A	0	8	8	0	14	14	A	0	0	0	8	A	14	14	1	8	1	0	0	0
231	2	1	2	59	1.18	19	13.6455	1	94	96	0	0	0	0	0	0	0	8	0	A	11	A	8	0	0	8	A	11	11	8	8	8	0	11	11	A	11	0	0	11	11	14	11	0	8	0	0	0	9
107	3	1	2	60	1.07	23	20.0891	3	81	93	0	0	0	0	0	0	0	8	8	11	A	A	A	A	0	A	A	A	11	8	8	8	0	14	11	A	0	0	0	A	A	A	14	0	8	0	0	0	3
494	1	1	2	65	1.17	30	21.9154	3	88	99	0	0	0	0	0	0	0	8	1	A	11	A	8	0	0	A	A	11	11	0	8	8	1	12	11	A	0	0	0	0	A	12	12	0	8	2	0	0	7
1207	3	3	2	56	1.08	16	13.7174	1	88	88	0	0	0	0	0	0	0	8	8	11	11	A	8	A	8	8	A	A	A	0	8	8	0	A	A	8	8	8	A	8	8	A	11	0	8	0	0	0	3
346	2	1	2	58	1.15	20	15.1229	2	65	78	0	0	0	0	0	0	0	8	0	A	A	A	0	0	0	0	A	11	A	0	8	8	0	A	11	A	0	0	0	0	A	0	11	1	8	1	0	0	3
1470	1	4	2	62	1.29	25	15.0231	2	76	92	0	0	0	0	0	0	0	8	0	11	11	A	8	0	0	8	A	A	A	0	8	8	6	11	11	A	0	0	0	0	A	13	A	6	8	0	0	0	4
1351	1	4	2	56	1.15	22	16.6352	2	84	92	1	0	0	0	0	0	0	8	0	13	A	A	0	0	0	0	A	A	13	0	8	8	0	A	11	A	0	0	0	0	A	A	A	0	8	0	0	0	1
586	1	1	2	70	1.17	29	21.1849	3	95	82	1	0	0	0	0	0	0	8	1	11	11	11	0	0	0	0	8	11	11	2	8	8	1	13	0	11	0	0	0	0	11	0	11	1	8	4	0	0	8
1264	2	1	2	63	1.25	26	16.64	2	104	91	1	0	0	0	0	0	0	8	1	11	A	A	0	0	0	0	A	A	A	1	8	8	1	11	A	A	0	0	0	0	A	A	11	0	8	3	0	0	3
1324	1	4	2	53	1.06	17	15.1299	1	128	91	1	0	0	0	0	0	0	8	8	11	11	11	11	11	11	A	A	11	11	8	8	8	0	11	11	11	A	0	0	A	11	11	11	0	8	0	0	0	14
1386	1	4	2	57	1.13	27	21.145	3	98	91	0	0	0	0	0	0	0	8	0	A	A	A	A	0	0	A	A	A	A	0	8	8	1	A	A	A	0	0	0	A	A	A	11	0	8	1	0	0	1
157	2	1	2	50	1.13	14	10.9641	1	109	89	0	0	0	0	0	0	0	8	8	A	A	A	A	A	11	11	A	A	A	0	8	8	8	A	A	A	A	A	A	A	A	11	A	8	8	0	0	0	3
1200	3	3	2	68	1.32	30	17.2176	2	120	85	1	0	0	0	0	0	0	8	0	A	A	A	0	0	0	0	A	11	11	0	8	8	0	11	A	A	0	0	0	0	A	11	11	1	8	1	0	0	5
171	2	1	2	63	1.45	30	14.2687	1	95	93	1	0	0	0	0	0	0	0	0	0	0	0	8	0	0	8	0	0	0	0	0	0	0	0	0	0	0	0	0	0	0	0	8	0	0	0	0	0	0
760	1	1	2	54	1.16	20	14.8633	2	111	95	0	0	0	0	0	0	0	8	8	A	11	A	A	A	A	A	A	11	11	0	8	8	0	11	11	A	A	0	0		A	11	11	0	8	0	0	0	7
468	2	1	2	52	1.04	16	14.7929	2	84	88	0	0	0	0	0	0	0	8	0	14	11	A	A	A	11	A	A	11	14	0	8	8	0	14	14	A	A	A	A	A	A	14	11	0	8	0	0	0	4
1369	1	4	2	58	1.1	21	17.3554	2	89	90	0	0	0	0	0	0	0	8	0	11	11	A	A	0	A	A	A	0	11	0	8	8	0	0	A	A	8	0	0	0	A	11	G	0	8	0	0	0	4
525	1	1	2	54	1.25	24	15.36	2	86	93	0	0	0	0	0	0	0	8	0	11	0	A	A	0	0	0	11	1	0	0	8	8	0	A	11	A	0	0	0	0	0	A	A	0	8	1	0	0	3
1177	1	1	2	58	1.24	22	14.308	2	84	92	0	0	0	0	0	0	0	8	0	A	11	A	14	0	0	14	A	11	11	1	8	8	1	11	11	A	0	0	0	0	A	14	0	0	8	2	0	0	5
793	1	1	2	64	1.33	27	15.2637	2	44	96	1	0	0	0	0	0	0	8	1	A	A	A	0	0	0	0	A	A	11	0	8	8	0	0	0	14	0	0	0	0	14	11	11	1	8	2	0	0	3
156	2	1	2	53	1.12	17	13.5523	1	100	85	0	0	0	0	0	0	0	8	0	A	11	A	A	A	A	A	A	11	11	0	8	8	0	A	11	11	11	0	A	A	A	11	A	0	8	0	0	0	7
1117	1	1	2	61	1.32	25	14.348	2	90	95	0	0	0	0	0	0	0	8	1	A	0	A	0	0	0	0	11	14	14	0	8	8	1	0	14	A	0	0	0	0	A	11	14	0	8	2	0	0	2
520	1	1	2	58	1.28	29	17.7002	2	93	95	0	0	0	0	0	0	0	8	0	0	0	8	0	0	0	0	11	0	0	0	8	8	0	8	0	A	0	0	0	0	0	11	14	1	8	1	0	0	2
863	1	1	2	60	1.35	26	14.2661	1	97	95	1	0	0	0	0	0	0	8	0	11	A	A	0	0	0	0	A	0	11	0	8	8	0	11	11	0	0	0	0	0	0	A	11	0	8	0	0	0	5
120	3	1	2	53	1.12	17	13.5523	1	101	91	0	0	0	0	0	0	0	8	0	11	11	11	11	11	11	11	11	11	11	0	8	8	0	11	11	A	A	0	0	A	A	14	11	0	8	0	0	0	13
270	2	1	2	62	1.39	29	15.0096	2	100	91	0	0	0	0	0	0	0	0	0	0	0	0	0	0	0	0	0	0	0	0	0	0	0	0	0	0	0	0	0	0	0	0	0	1	0	1	0	0	0
1108	1	1	2	55	1.15	21	15.879	2	83	95	0	0	0	0	0	0	0	8	0	11	11	0	A	0	0	A	11	11	11	0	8	8	0	11	11	A	14	0	0	A	A	11	11	0	8	0	0	0	9
1114	1	1	2	55	1.19	21	14.8295	2	65	95	0	0	0	0	0	0	0	8	0	A	A	A	A	0	0	A	A	11	A	0	8	8	0	11	11	A	0	0	0	0	A	11	14	0	8	0	0	0	4
53	2	1	2	45	1.01	13	12.7438	1	140	84	0	0	0	0	0	0	0	8	8	A	11	A	14	14	14	14	A	11	11	8	8	8	8	11	11	A	A	A	A	A	A	11	11	8	8	0	0	0	7
503	1	1	2	66	1.2	26	18.0556	2	88	90	0	0	0	0	0	0	0	8	0	11	11	A	0	0	0	0	A	A	A	1	8	8	0	0	A	A	0	0	0	0	A	A	11	0	8	1	0	0	3
1401	1	4	2	55	1.14	21	16.1588	2	75	93	1	0	0	0	0	0	0	8	8	A	A	11	A	A	11	11	A	A	A	8	8	8	0	11	11	A	0	0	0	0	A	A	11	0	8	0	0	0	6
539	1	1	2	57	1.18	21	15.0819	2	106	95	1	0	0	0	0	0	0	8	8	11	11	11	11	11	11	11	11	11	11	8	8	8	8	11	11	11	0	0	0	0	11	11	11	8	8	0	0	0	16
230	2	1	2	49	1.08	14	12.0027	1	135	88	0	0	0	0	0	0	0	8	8	A	11	A	8	0	0	A	A	11	11	8	8	8	8	11	11	A	8	0	0	8	A	11	11	8	8	0	0	0	7
1172	1	1	2	52	1.08	16	13.7174	1	61	95	0	0	0	0	0	0	0	8	0	A	A	A	A	11	11	A	A	A	A	0	8	8	8	11	11	A	A	A	A	A	A	A	11	8	8	0	0	0	5
871	1	1	2	64	1.3	28	16.568	2	83	95	0	0	0	0	0	0	0	8	0	11	11	A	0	0	0	0	0	0	0	0	8	8	1	14	11	0	0	0	0	0	0	A	14	0	8	1	0	0	3
1414	1	4	2	64	1.35	35	19.2044	2	46	86	1	0	0	0	0	0	0	8	6	0	0	0	0	0	0	0	0	0	0	0	8	0	3	0	0	0	0	0	0	0	0	0	0	2	0	1	0	1	0
1313	1	1	2	62	1.28	28	17.0898	2	87	88	0	0	0	0	0	0	0	8	0	11	11	A	8	0	0	8	A	11	11	0	8	8	0	11	11	A	0	0	0	0	A	11	11	0	8	0	0	0	8
304	2	1	2	64	1.24	28	18.2102	2	122	96	0	0	0	0	0	0	0	8	0	11	11	A	A	11	11	A	A	11	11	1	8	8	0	11	11	A	A	0	0	A	A	11	11	0	8	1	0	0	10
1163	1	1	2	58	1.27	25	15.5	2	56	95	0	0	0	0	0	0	0	8	0	11	A	A	0	0	0	0	A	11	A	1	8	8	1	11	11	A	0	0	0	0	A	0	0	0	8	2	0	0	4
155	2	1	2	49	1.05	13	11.7914	1	115	93	0	0	0	0	0	0	0	8	8	11	A	A	A	11	11	A	A	A	11	8	8	8	8	11	11	A	A	A	A	A	11	11	11	8	8	0	0	0	9
1121	1	1	2	61	1.28	26	15.8691	2	68	97	1	0	0	0	0	0	0	8	0	11	11	A	0	0	0	0	A	0	11	0	8	8	0	A	A	0	0	0	0	0	0	A	A	0	8	0	0	0	3
783	1	1	2	62	1.26	23	14.4873	1	66	95	0	0	0	0	0	0	0	8	1	11	11	A	0	0	0	0	A	11	11	1	8	8	0	A	11	0	0	0	0	0	0	11	11	0	8	2	0	0	7
300	2	1	2	60	1.13	20	15.6629	2	59	85	0	0	0	0	0	0	0	8	0	11	12	A	11	0	0	A	11	11	11	0	8	8	0	11	12	A	A	0	0	A	A	12	11	0	8	0	0	0	10
1474	1	4	2	53	1.1	19	15.7025	2	84	87	0	0	0	0	0	0	0	8	0	A	A	A	A	A	0	0	A	A	A	8	8	8	1	13	A	A	0	0	0	0	A	A	A	0	8	1	0	0	0
792	1	1	2	69	1.35	32	17.5583	2	60	96	1	0	0	0	0	0	0	8	1	0	0	0	0	0	0	0	0	0	0	1	8	8	1	0	0	0	0	0	0	0	0	0	0	1	0	4	0	0	0
384	2	1	2	57	1.16	20	14.8633	1	94	84	0	0	0	0	0	0	0	8	1	11	11	11	8	0	0	11	11	11	11	0	8	8	0	11	11	11	11	0	0	0	0	11	11	0	8	1	0	0	13
808	1	1	2	58	1.18	18	12.9273	1	95	91	1	0	0	0	0	0	0	8	0	A	0	A	0	0	0	0	A	0	11	0	8	8	1	A	A	A	0	0	0	0	A	11	11	1	8	2	0	0	3
451	2	1	2	53	10.8	19	0.162894	1	113	79	0	0	0	0	0	0	0	8	0	A	A	A	A	A	A	A	A	A	A	8	8	8	0	A	A	14	14	1	1	14	14	14	14	0	8	2	0	0	0
1347	1	4	2	58	1.15	21	15.879	2	80	91	0	0	0	0	0	0	0	8	8	A	A	A	A	11	11	A	A	A	13	8	8	8	0	A	A	8	A	0	0	A	8	13	13	0	8	0	0	0	2
469	3	1	2	63	1.4	33	16.8367	2	102	86	0	0	0	0	0	0	0	0	0	0	0	0	0	8	0	0	0	0	0	0	0	0	0	0	0	0	0	0	0	0	0	0	0	0	0	0	0	0	0
1112	1	1	2	56	1.22	22	14.781	2	93	99	1	0	0	0	0	0	0	8	1	A	1	A	0	0	0	0	A	A	11	1	8	8	0	11	11	A	0	0	0	0	A	A	0	0	8	3	0	0	3
487	3	3	2	58	1.11	19	15.4208	2	116	77	0	0	0	0	0	0	0	8	0	A	A	A	A	A	A	A	A	11	A	0	8	8	0	A	A	A	A	0	0	A	A	A	A	0	8	0	0	0	1
501	1	1	2	53	1.27	29	17.98	2	103	95	0	0	0	0	0	0	0	8	0	A	11	A	0	0	0	0	A	11	11	0	8	8	0	12	12	A	0	0	0	0	A	A	11	0	8	0	0	0	6
1118	1	1	2	54	1.25	24	15.36	2	144	95	1	0	0	0	0	0	0	8	1	4	11	11	0	0	0	0	0	0	0	1	8	8	0	11	A	0	0	0	0	0	0	11	11	1	8	3	1	0	5
576	1	1	2	57	1.17	20	14.6103	1	103	89	0	0	0	0	0	0	0	8	1	A	11	11	14	A	A	11	11	12	13	0	8	8	0	A	11	A	A	0	0	A	A	11	11	0	8	1	0	0	8
474	3	1	2	58	1.19	17	12.0048	1	95	90	0	0	0	0	0	0	0	8	0	A	A	A	A	A	8	A	A	A	A	0	8	8	0	A	A	A	A	0	0	A	A	A	A	0	8	0	0	0	0
302	2	1	2	54	1.07	18	15.7219	2	82	85	0	0	0	0	0	0	0	8	0	11	11	A	11	11	11	11	11	11	11	1	8	8	1	14	11	11	8	0	0	0	11	8	8	1	8	3	0	0	12
552	1	1	2	63	1.3	29	17.1598	2	55	95	0	0	0	0	0	0	0	8	0	A	0	A	0	0	0	0	A	A	A	0	8	8	1	A	A	A	0	0	0	0	A	A	A	0	8	1	0	0	0
1127	1	1	2	56	1.22	23	15.4528	2	120	95	1	0	0	0	0	0	0	8	0	1	1	11	A	0	0	0	A	A	11	8	0	8	0	A	A	A	0	0	0	0	A	11	A	0	8	2	0	0	3
131	2	1	2	61	1.33	27	15.2637	2	87	91	0	0	0	0	0	0	0	8	0	11	11	11	0	0	0	0	11	0	0	0	8	8	0	11	0	8	0	0	0	0	11	11	11	0	8	0	0	0	8
145	2	1	2	56	1.28	19	11.5967	1	92	96	0	0	0	0	0	0	0	8	1	A	0	A	8	0	0	0	8	8	11	0	8	8	0	11	11	8	0	0	0	0	8	8	11	0	8	1	0	0	4
311	2	1	2	63	1.1	19	15.7025	2	88	92	0	0	0	0	0	0	0	8	8	11	A	A	A	A	A	A	A	A	11	8	8	8	0	A	11	A	A	0	0	A	A	11	A	0	8	0	0	0	4
569	1	1	2	61	1.28	21	12.8174	1	76	86	0	0	0	0	0	0	0	8	8	A	A	A	A	0	A	A	A	A	A	8	8	8	8	A	A	A	A	A	0	0	A	A	A	8	8	0	0	0	0
1364	1	4	2	65	1.21	25	17.0753	2	79	96	0	0	0	0	0	0	0	8	6	A	14	11	11	11	11	11	11	14	A	6	8	8	6	A	A	A	8	A	8	0	A	A	A	6	8	0	0	0	6
1376	1	4	2	53	1.14	21	16.1588	2	88	92	0	0	0	0	0	0	0	8	6	11	A	8	0	0	8	A	0	A	A	2	8	8	14	11	11	8	0	0	0	0	A	11	A	2	8	2	0	0	4
1187	3	3	2	57	1.1	18	14.876	1	127	88	1	0	0	0	0	0	0	8	0	A	11	A	A	11	11	11	A	11	11	0	8	8	0	11	12	11	0	0	0	A	11	11	A	1	8	1	0	0	11
1196	3	3	2	60	1.22	21	14.1091	1	77	93	1	0	0	0	0	0	0	8	0	A	A	A	A	0	0	A	A	A	A	0	8	8	0	11	11	A	0	0	0	0	A	A	A	0	8	0	0	0	2
524	1	1	2	72	1.57	43	17.4449	2	89	92	1	0	0	0	0	0	0	8	1	11	0	0	0	0	0	0	0	0	11	0	8	8	1	11	11	0	0	0	0	0	0	0	13	0	8	2	0	0	4
274	2	1	2	72	1.24	25	16.2591	2	116	89	0	0	0	0	0	0	0	8	0	11	0	11	0	0	0	0	11	0	11	1	8	8	0	11	0	8	0	0	0	0	A	0	11	0	8	1	0	0	6
464	2	1	2	49	1.24	20	13.0073	1	112	82	0	0	0	0	0	0	0	8	0	A	14	A	0	0	0	A	A	A	A	0	8	8	0	A	A	A	0	0	0	0	A	A	A	0	8	0	0	0	0
512	1	1	2	79	1.25	29	18.56	2	95	96	0	0	0	0	0	0	0	8	1	11	11	A	0	0	0	0	11	11	11	0	8	8	1	11	11	A	0	0	0	0	A	12	11	1	8	3	0	0	9
1358	1	4	2	55	1.09	20	16.8336	2	94	90	0	0	0	0	0	0	0	8	0	A	A	A	A	8	8	A	A	A	A	0	8	8	0	A	A	A	0	0	0	A	A	A	A	0	8	0	0	0	0
804	1	1	2	66	1.36	29	15.6791	2	118	98	0	0	0	0	0	0	0	8	1	11	A	A	0	0	0	0	A	11	11	1	8	8	0	A	A	A	0	0	0	0	14	A	A	1	8	3	0	0	3
404	2	1	2	60	1.29	25	15.0231	2	72	82	0	0	0	0	0	0	0	8	0	A	A	A	8	0	0	0	A	A	A	0	8	8	3	11	8	11	0	0	0	0	A	11	11	3	8	0	0	2	4
416	2	1	2	61	1.26	25	15.747	2	169	77	0	0	0	0	0	0	0	8	0	11	11	A	8	0	0	8	A	11	11	0	8	8	1	11	8	11	0	0	0	0	11	11	13	3	8	1	0	1	8
1366	1	4	2	53	1.2	20	13.8889	1	91	96	1	0	0	0	0	0	0	8	6	F	A	A	8	0	0	8	A	A	6	1	8	8	1	11	11	A	0	0	0	0	A	A	11	0	8	2	0	0	3
288	2	1	2	63	1.19	20	14.1233	1	109	88	0	0	0	0	0	0	0	8	0	11	11	A	A	11	11	0	0	11	11	0	8	8	1	11	A	A	A	A	A	A	A	11	A	0	8	1	0	0	8
1116	1	1	2	50	1.14	16	12.3115	1	57	95	0	0	0	0	0	0	0	8	1	11	1	A	0	0	0	0	A	0	0	1	8	8	3	14	0	A	0	0	0	0	A	A	14	3	8	3	0	2	1
1371	1	4	2	55	1.1	19	15.7025	2	120	90	0	0	0	0	0	0	0	8	6	A	A	A	A	11	11	A	A	A	A	0	8	8	1	A	A	A	A	A	A	A	A	A	A	0	8	1	0	0	2
18	2	1	2	57	1.07	16	13.975	1	106	79	0	0	0	0	0	0	0	8	8	11	11	A	8	8	A	14	A	11	11	8	8	8	8	11	11	A	11	0	0	A	A	11	A	8	8	0	0	0	8
1150	1	1	2	53	1.18	19	13.6455	1	65	95	0	0	0	0	0	0	0	8	0	A	A	A	11	0	0	A	A	11	A	0	8	8	0	11	A	A	A	0	0	A	A	11	11	0	8	0	0	0	5
557	1	1	2	64	1.3	25	14.7929	2	77	95	0	0	0	0	0	0	0	8	0	A	A	A	0	0	0	0	A	A	A	0	8	8	1	11	A	A	0	0	0	0	A	11	11	0	8	1	0	0	3
558	1	1	2	65	1.34	24	13.366	1	50	95	0	0	0	0	0	0	0	8	0	11	11	11	0	0	0	0	0	11	11	1	8	8	1	A	A	A	0	0	0	0	0	11	11	1	8	3	0	0	7
1199	3	3	2	68	1.23	27	17.8465	2	90	92	1	0	0	0	0	0	0	8	0	A	A	A	A	0	0	A	A	A	A	0	8	8	1	11	A	A	0	0	0	0	A	11	0	1	8	2	0	0	2
615	1	1	2	60	1.09	19	15.9919	2	82	99	0	0	0	0	0	0	0	8	0	11	A	A	11	0	0	14	11	0	11	0	8	8	0	14	11	A	0	0	0	0	11	11	11	0	8	0	0	0	8
1167	1	1	2	54	1.14	18	13.8504	1	46	95	0	0	0	0	0	0	0	8	0	A	A	A	A	8	0	11	A	A	11	0	8	8	0	A	0	A	A	0	0	A	A	11	11	0	8	0	0	0	4
1400	1	4	2	59	1.21	25	17.0753	2	92	91	1	0	0	0	0	0	0	8	6	11	0	A	0	0	0	0	11	0	A	0	8	8	3	A	1	11	0	0	0	0	A	11	11	3	8	1	0	2	5
1402	1	4	2	57	1.25	26	16.64	2	83	88	1	0	0	0	0	0	0	8	0	A	11	A	0	0	0	0	A	14	A	0	8	8	0	14	11	A	0	0	0	0	A	11	G	6	8	0	0	0	3
1301	1	1	2	71	1.34	26	14.4798	2	106	90	1	0	0	0	0	0	0	8	3	12	12	11	0	0	0	0	11	12	12	2	8	8	3	12	13	0	0	0	0	0	A	0	14	3	8	1	0	3	7
1174	1	1	2	61	1.22	23	15.4528	1	87	95	1	0	0	0	0	0	0	8	0	11	11	A	11	11	11	11	11	11	11	0	8	8	0	11	11	0	0	0	0	0	0	11	11	0	8	0	0	0	13
324	2	1	2	60	1.1	17	14.0496	1	115	93	0	0	0	0	0	0	0	8	8	11	11	11	11	11	11	11	A	11	13	8	8	8	0	12	11	A	A	A	A	A	A	13	13	8	8	0	0	0	10
708	1	1	2	61	1.47	30	13.8831	1	96	93	1	0	0	0	0	0	0	8	0	0	0	0	0	0	0	0	0	0	0	0	8	8	1	0	0	0	0	0	0	0	0	0	0	0	0	1	0	0	0
1186	3	3	2	58	1.15	20	15.1229	1	106	99	1	0	0	0	0	0	0	8	1	11	11	A	A	11	0	A	A	11	11	0	8	8	0	11	A	11	0	0	0	0	11	A	11	1	8	2	0	0	9
138	2	1	2	63	1.27	22	13.64	1	84	89	0	0	0	0	0	0	0	8	0	A	A	A	A	0	0	A	A	A	A	0	8	8	0	13	11	11	0	0	0	0	A	14	11	0	8	0	0	0	3
612	1	1	2	53	1.2	21	14.5833	2	101	95	0	0	0	0	0	0	0	8	8	11	A	A	A	A	A	A	A	A	A	8	8	8	8	11	A	A	A	0	0	A	A	A	11	8	8	0	0	0	3
342	2	1	2	57	1.17	21	15.3408	2	123	97	0	0	0	0	0	0	0	8	0	11	11	A	A	0	0	A	A	11	A	0	8	8	0	11	11	A	0	0	0	0	A	11	11	1	8	1	0	0	7
485	2	1	2	50	1.03	14	13.1963	1	85	80	0	0	0	0	0	0	0	8	8	A	A	A	A	A	11	A	A	A	A	8	8	8	8	A	A	A	A	A	A	A	A	11	A	8	8	0	0	0	2
4	2	1	2	58	1.36	28	15.1384	2	99	97	0	0	0	0	0	0	0	8	0	0	0	0	0	0	0	0	0	0	0	1	8	8	0	0	0	0	0	0	0	0	0	0	0	1	8	2	0	0	0
473	3	1	2	57	1.29	21	12.6194	1	121	92	0	0	0	0	0	0	0	8	0	11	11	A	0	0	0	8	A	A	A	0	8	8	0	A	A	A	0	0	0	0	A	14	A	0	8	0	0	0	2
463	2	1	2	54	1.24	19	12.3569	1	101	69	0	0	0	0	0	0	0	8	8	A	A	A	A	8	8	A	A	A	A	8	8	8	8	A	A	A	A	0	0	A	A	11	A	8	8	0	0	0	1
1355	1	4	2	54	1.11	120	97.3947	3	103	82	1	0	0	0	0	0	0	8	8	A	A	A	A	A	A	A	A	A	A	8	8	8	0	13	A	A	A	0	0	A	A	A	13	0	8	0	0	0	0
850	1	1	2	66	1.35	26	14.2661	2	59	95	1	0	0	0	0	0	0	8	0	11	11	A	0	0	0	0	A	11	11	0	8	8	0	1	14	14	0	0	0	0	A	0	1	0	8	2	0	0	4
87	3	1	2	64	1.18	25	17.9546	1	64	92	1	0	0	0	0	0	0	8	0	11	A	A	11	0	0	11	11	11	11	1	8	8	1	14	11	11	0	0	0	0	11	14	13	0	8	2	0	0	9
560	1	1	2	61	1.38	28	14.7028	2	108	91	0	0	0	0	0	0	0	8	1	A	1	A	0	0	0	0	A	0	11	1	8	8	0	1	11	11	0	0	0	0	8	8	8	1	8	5	0	0	3
1185	3	3	2	61	1.28	22	13.4277	1	100	90	1	0	0	0	0	0	0	8	1	0	0	A	0	0	0	0	A	0	0	0	9	9	0	11	0	0	0	0	0	0	0	0	11	0	8	1	0	0	2
509	1	1	2	55	1.16	20	14.8633	2	99	97	0	0	0	0	0	0	0	8	8	A	A	A	11	8	8	A	A	A	A	8	8	8	8	A	A	A	A	0	0	A	A	A	A	8	8	0	0	0	1
1387	1	4	2	52	1.22	22	14.781	2	93	90	0	0	0	0	0	0	0	8	0	A	A	A	11	0	11	A	A	A	A	0	8	8	0	A	A	A	0	0	0	8	14	A	A	0	8	0	0	0	2
1113	1	1	2	59	1.27	24	14.88	2	67	95	1	0	0	0	0	0	0	8	1	0	11	14	0	0	0	0	A	0	14	1	8	8	0	14	A	A	0	0	0	0	11	11	11	0	8	2	0	0	4
119	3	1	2	57	1.08	19	16.2894	2	100	90	0	0	0	0	0	0	0	8	8	11	A	A	A	11	11	A	A	A	11	8	8	8	8	11	11	A	A	8	A	A	A	11	11	8	8	0	0	0	8
268	2	1	2	76	1.43	44	21.5169	3	123	96	0	0	0	0	0	0	0	8	0	0	0	0	0	0	A	0	0	0	0	1	8	0	0	0	0	0	0	0	0	0	0	0	0	3	1	2	0	1	0
1225	2	1	2	69	1.34	30	16.7075	2	90	90	1	0	0	0	0	0	0	8	1	A	A	A	0	0	0	0	A	A	A	1	8	8	1	A	0	0	0	0	0	0	0	0	A	0	8	3	0	0	0
1267	2	1	2	66	1.3	25	14.7929	1	81	86	1	0	0	0	0	0	0	8	1	11	0	A	0	0	0	0	11	11	11	1	8	8	1	0	11	11	0	0	0	0	A	A	11	1	8	4	0	0	7
113	3	1	2	54	1.12	19	15.1467	2	92	87	0	0	0	0	0	0	0	8	0	A	A	A	A	A	0	A	A	A	A	11	8	8	0	A	11	A	A	0	0	A	A	11	A	1	8	1	0	0	3
126	3	1	2	59	1.15	17	12.8544	1	96	96	0	0	0	0	0	0	0	8	0	11	11	A	11	11	11	11	A	11	11	8	8	8	0	11	11	A	A	A	A	A	A	11	11	0	8	0	0	0	12
1110	1	1	2	58	1.22	24	16.1247	2	56	95	0	0	0	0	0	0	0	8	1	11	11	A	0	0	0	0	A	0	A	0	8	8	0	A	11	A	0	0	0	0	A	11	14	0	8	1	0	0	4
1255	2	1	2	54	1.11	18	14.6092	2	62	61	1	0	0	0	0	0	0	8	8	13	A	A	11	11	11	11	A	A	A	8	8	8	8	11	13	A	A	A	A	A	A	11	11	8	8	0	0	0	7
1373	1	4	2	55	1.07	19	16.5953	2	46	95	0	0	0	0	0	0	0	8	0	A	A	A	A	11	11	A	A	A	A	0	8	8	0	11	A	A	A	A	A	A	A	11	11	0	8	0	0	0	5
400	2	1	2	61	1.21	22	15.0263	2	78	97	0	0	0	0	0	0	0	8	3	11	11	A	A	0	0	A	A	11	11	3	8	8	3	11	A	A	0	0	0	0	A	A	11	3	8	0	0	4	6
849	1	1	2	61	1.28	28	17.0898	2	75	99	1	0	0	0	0	0	0	8	1	11	11	A	0	0	0	0	A	A	11	0	8	8	0	12	A	A	0	0	0	0	A	A	11	0	8	1	0	0	5
515	1	1	2	59	1.23	19	12.5587	1	80	95	1	0	0	0	0	0	0	8	0	11	A	A	0	0	0	0	A	A	11	0	8	8	1	11	A	A	0	0	0	0	A	A	11	0	8	1	0	0	4
151	2	1	2	53	1.17	18	13.1492	1	94	95	0	0	0	0	0	0	0	8	8	11	A	A	A	8	8	11	11	11	11	8	8	8	0	11	11	11	8	0	0	A	11	11	11	0	8	0	0	0	11
1345	1	4	2	59	1.18	21	15.0819	2	68	95	1	0	0	0	0	0	0	8	0	G	13	A	11	0	11	11	A	G	F	0	8	8	0	13	11	A	A	0	0	A	11	13	11	0	8	0	0	0	6
141	2	1	2	58	1.18	20	14.3637	2	91	99	0	0	0	0	0	0	0	8	1	11	A	A	0	0	0	0	A	11	11	0	8	8	1	A	11	A	0	0	0	0	A	11	A	1	8	3	0	0	5
1456	1	4	2	60	1.26	26	16.3769	2	94	91	0	0	0	0	0	0	0	8	6	A	A	A	0	0	0	0	A	A	A	6	8	8	6	0	0	A	0	0	0	0	0	0	0	6	8	0	0	0	0
1180	1	1	2	54	1.17	21	15.3408	2	73	95	1	0	0	0	0	0	0	8	0	A	A	A	0	0	0	A	A	A	0	0	8	8	0	11	11	A	0	0	0	0	0	11	A	0	8	0	0	0	3
780	1	1	2	61	1.23	24	15.8636	2	87	92	0	0	0	0	0	0	0	8	0	11	11	A	8	0	0	8	A	11	A	0	8	8	0	11	11	A	0	0	0	0	A	11	11	0	8	0	0	0	7
1406	1	4	2	58	1.26	24	15.1172	2	100	95	1	0	0	0	0	0	0	8	6	0	11	A	0	0	0	0	A	0	0	6	8	8	0	11	0	0	0	0	0	0	11	11	14	0	8	0	0	0	4
267	2	1	2	66	1.41	39	19.6167	3	92	85	0	0	0	0	0	0	0	0	0	0	0	0	0	0	0	0	0	0	0	0	0	0	0	0	0	0	0	0	0	0	0	0	0	0	0	0	0	0	0
115	3	1	2	61	1.34	25	13.9229	1	94	87	0	0	0	0	0	0	0	8	0	A	A	A	A	A	A	A	A	11	A	0	8	8	0	A	11	A	0	0	0	0	A	11	1	0	8	1	0	0	3
575	1	1	2	71	1.24	25	16.2591	2	70	98	1	0	0	0	0	0	0	8	0	11	A	8	0	0	0	0	A	A	11	0	8	8	2	11	11	A	0	0	0	0	A	0	11	0	8	1	0	0	5
57	2	1	2	63	1.43	34	16.6267	2	77	92	0	0	0	0	0	0	0	8	0	A	A	11	0	0	0	0	A	11	A	0	8	8	0	A	11	A	0	0	0	0	0	A	11	0	8	0	0	0	4
398	2	1	2	62	1.27	24	14.88	2	77	93	1	0	0	0	0	0	0	0	0	A	11	A	A	0	0	A	A	11	11	0	8	8	0	11	11	A	0	0	0	0	A	11	11	0	8	0	0	0	7
555	1	1	2	57	1.32	26	14.9219	2	103	93	0	0	0	0	0	0	0	8	1	11	A	A	0	0	0	0	A	A	11	1	8	8	0	11	11	A	0	0	0	0	A	A	A	0	8	2	0	0	4
386	2	1	2	68	1.41	35	17.6047	2	84	89	0	0	0	0	0	0	0	0	0	8	0	0	0	0	0	0	0	0	0	0	1	7	1	1	0	0	0	0	0	0	0	0	0	0	0	3	0	0	0
425	2	1	2	64	1.43	31	15.1597	2	78	73	1	0	0	0	0	0	0	0	1	0	0	0	0	0	0	0	0	0	0	1	0	8	0	0	0	0	0	0	0	0	0	0	0	2	1	4	0	0	0
870	1	1	2	65	1.39	34	17.5974	2	140	98	1	0	0	0	0	0	0	8	0	11	A	8	0	0	0	0	8	A	A	3	8	8	2	11	11	0	0	0	0	0	0	0	12	2	8	2	0	1	4
1349	1	4	2	58	1.17	21	15.3408	2	80	91	0	0	0	0	0	0	0	8	0	13	13	A	0	0	0	0	A	11	11	0	8	8	1	A	A	A	0	0	0	0	A	14	A	0	8	1	0	0	2
1170	1	1	2	53	1.24	22	14.308	2	115	98	0	0	0	0	0	0	0	8	0	12	0	0	14	0	0	14	A	A	A	0	8	8	0	12	12	A	14	0	0	14	A	12	12	4	8	0	1	0	5
277	2	1	2	65	1.35	31	17.0096	2	123	97	0	0	0	0	0	0	0	8	1	11	11	A	0	0	0	0	11	11	A	1	8	8	3	11	0	0	0	0	0	0	A	11	A	3	8	2	0	2	6
408	2	1	2	55	1.24	19	12.3569	1	48	88	0	0	0	0	0	0	0	8	0	A	A	A	0	0	0	A	A	A	A	0	8	8	0	A	A	A	0	0	0	0	A	11	A	0	8	0	0	0	1
39	3	1	2	62	1.25	24	15.36	2	108	96	0	0	0	0	0	0	0	8	6	F	A	A	0	0	0	0	A	A	13	6	8	8	6	14	13	A	A	A	A	A	A	11	11	6	8	0	0	0	2
1212	3	3	2	52	1.09	17	14.3086	2	111	87	1	0	0	0	0	0	0	8	0	12	13	13	8	11	11	8	A	11	12	0	8	8	1	14	12	12	8	0	0	A	11	12	14	3	8	1	0	1	9
801	1	1	2	54	1.06	19	16.9099	2	118	99	0	0	0	0	0	0	0	8	0	11	0	14	0	0	0	0	11	0	11	1	8	8	0	14	0	0	0	0	0	0	0	0	14	1	8	2	0	0	3
537	1	1	2	55	1.11	19	15.4208	2	82	99	0	0	0	0	0	0	0	8	8	8	11	A	8	0	0	0	8	11	8	0	8	8	0	13	A	A	0	0	0	0	A	11	8	0	8	0	0	0	3
147	2	1	2	52	1.05	14	12.6984	1	101	96	0	0	0	0	0	0	0	8	8	11	11	11	11	11	11	11	11	11	11	8	8	8	0	11	11	11	11	0	0	11	14	14	14	8	8	0	0	0	15
1157	1	1	2	63	1.3	29	17.1598	2	89	96	0	0	0	0	0	0	0	8	0	A	11	A	14	0	0	14	A	0	11	0	8	8	1	11	11	A	0	0	0	0	A	11	11	0	8	1	0	0	6
481	2	1	2	68	1.26	24	15.1172	2	52	60	0	0	0	0	0	0	0	8	1	11	A	A	0	0	0	0	A	A	A	0	8	8	0	11	14	A	0	0	0	0	A	11	11	1	8	2	0	0	4
299	2	1	2	57	1.21	21	14.3433	1	127	87	0	0	0	0	0	0	0	8	1	11	11	A	11	0	0	11	A	11	11	1	8	8	1	11	11	11	0	0	0	0	11	11	11	0	8	3	0	0	12
1354	1	4	2	64	1.28	29	17.7002	2	76	94	1	0	0	0	0	0	0	8	0	13	A	A	A	0	0	A	A	A	13	0	8	8	0	13	11	A	0	0	0	0	A	13	13	0	8	0	0	0	1
538	1	1	2	59	1.24	22	14.308	2	65	98	0	0	0	0	0	0	0	8	0	A	A	A	8	0	0	A	A	A	A	0	8	8	0	A	A	A	0	0	0	8	A	A	11	0	8	0	0	0	1
510	1	1	2	64	1.04	29	26.8121	3	98	97	0	0	0	0	0	0	0	8	0	11	11	A	8	0	0	8	11	11	A	0	8	8	0	A	11	11	0	0	0	8	A	11	11	1	8	1	0	0	8
261	2	1	2	66	1.27	24	14.88	2	125	85	0	0	0	0	0	0	0	8	0	11	A	A	0	0	0	0	A	A	11	1	8	0	0	A	11	A	0	0	0	0	A	11	A	0	8	1	0	0	4
347	2	1	2	55	1.08	19	16.2894	2	83	96	0	0	0	0	0	0	0	8	0	A	A	A	A	8	8	A	A	11	A	0	8	8	0	11	11	A	A	0	0	8	A	A	11	0	8	0	0	0	4
1122	1	1	2	59	1.26	25	15.747	2	137	95	1	0	0	0	0	0	0	8	0	A	14	14	0	0	0	1	0	0	0	0	8	8	0	A	14	0	0	0	0	0	0	14	A	0	8	1	0	0	0
125	3	1	2	58	1.24	23	14.9584	2	86	92	0	0	0	0	0	0	0	0	0	14	A	A	A	0	A	A	A	A	A	0	8	8	0	A	11	A	0	0	0	0	0	11	11	0	8	0	0	0	3
1125	1	1	2	58	1.24	25	16.2591	2	57	95	0	0	0	0	0	0	0	8	0	11	14	0	0	0	0	0	A	0	11	0	8	8	0	14	0	0	0	0	0	0	0	14	0	0	8	0	0	0	2
1211	3	3	2	52	1.14	18	13.8504	1	104	90	1	0	0	0	0	0	0	8	1	11	11	0	11	11	11	11	A	11	11	0	8	8	0	12	11	A	0	A	A	8	A	11	11	0	8	1	0	0	12
1334	1	4	2	60	1.15	22	16.6352	2	64	85	1	0	0	0	0	0	0	8	1	11	14	A	14	0	0	14	A	14	11	1	8	8	1	11	14	A	0	0	0	0	A	14	14	0	8	3	0	0	3
1461	1	4	2	61	1.32	29	16.6437	2	90	91	0	0	0	0	0	0	0	8	1	0	0	0	0	0	0	0	0	0	0	3	8	8	2	0	0	0	0	0	0	0	0	0	0	3	8	2	0	2	0
483	2	1	2	58	1.17	17	12.4187	1	102	82	0	0	0	0	0	0	0	8	8	14	A	A	11	11	11	11	A	A	11	8	8	8	1	11	11	A	8	1	1	8	A	11	11	0	8	3	0	0	9
573	1	1	2	62	1.1	22	18.1818	2	97	99	0	0	0	0	0	0	0	8	0	A	A	A	8	0	0	A	A	13	13	0	8	8	0	A	A	A	0	0	0	0	A	A	A	0	8	0	0	0	0
1353	1	4	2	54	1.13	19	14.8798	2	102	89	1	0	0	0	0	0	0	8	0	11	11	A	A	11	11	A	11	12	13	0	8	8	8	A	11	A	A	0	0	A	A	13	13	8	8	0	0	0	7
1115	1	1	2	56	1.21	21	14.3433	2	66	96	0	0	0	0	0	0	0	8	0	11	0	0	0	0	0	0	A	11	11	0	8	8	0	11	11	14	0	0	0	0	0	11	11	0	8	0	0	0	7
1175	1	1	2	56	1.01	18	17.6453	2	90	95	0	0	0	0	0	0	0	8	0	11	11	A	A	11	11	11	11	11	11	0	8	8	0	11	12	A	11	A	A	11	A	11	12	0	8	0	0	0	14
1168	1	1	2	53	1.16	18	13.3769	1	64	95	0	0	0	0	0	0	0	8	0	11	A	A	A	0	0	A	A	A	A	0	8	8	0	A	A	A	A	0	0	A	A	A	A	0	8	0	0	0	1
137	2	1	2	60	1.24	23	14.9584	2	97	89	0	0	0	0	0	0	0	8	1	11	0	11	8	0	0	8	14	0	11	0	8	8	1	11	11	8	0	0	0	0	A	11	11	3	8	2	0	1	7
1257	2	1	2	58	1.22	21	14.1091	1	47	77	1	0	0	0	0	0	0	8	0	A	11	A	A	0	0	11	A	11	11	0	8	8	0	11	A	A	0	0	0	0	A	A	A	0	8	0	0	0	5
1409	1	4	2	64	1.31	27	15.7333	2	109	90	1	0	0	0	0	0	0	8	0	11	0	0	0	0	0	0	14	0	11	0	8	0	3	0	0	0	0	0	0	0	0	0	0	3	8	0	0	2	2
1469	1	4	2	61	1.24	23	14.9584	2	73	94	1	0	0	0	0	0	0	8	0	3	0	A	0	0	0	0	A	A	A	0	8	8	6	12	A	11	0	0	0	0	A	A	A	6	8	0	0	1	2
1468	1	4	2	58	1.27	26	16.12	2	142	91	0	0	0	0	0	0	0	8	6	A	11	A	0	0	0	0	A	A	A	2	8	8	1	11	11	A	A	A	A	A	11	11	11	3	8	2	0	1	6
983	1	1	2	59	1.24	27	17.5598	2	100	97	1	0	0	0	0	0	0	8	1	11	11	A	0	0	0	0	14	14	11	1	8	8	1	12	14	0	0	0	0	0	0	14	14	1	8	4	0	0	4
144	2	1	2	58	1.18	16	11.491	1	123	87	0	0	0	0	0	0	0	8	0	11	14	14	0	0	0	0	A	14	11	0	8	8	1	14	11	11	0	0	0	0	A	11	11	0	8	1	0	0	6
1126	1	1	2	53	1.23	22	14.5416	1	84	96	0	0	0	0	0	0	0	8	1	11	11	A	11	0	0	14	A	11	11	1	8	8	0	11	11	A	0	0	0	0	A	A	14	0	8	2	0	0	7
1192	3	3	2	62	1.2	20	13.8889	1	119	85	1	0	0	0	0	0	0	8	8	11	11	11	11	0	0	A	A	A	A	0	8	8	1	A	A	A	0	0	0	0	A	11	11	0	8	1	0	0	6
472	3	1	2	52	1.02	15	14.4175	2	107	83	0	0	0	0	0	0	0	8	8	A	A	A	A	A	A	A	A	A	A	8	8	8	8	A	11	A	A	A	A	A	A	11	A	8	8	0	0	0	2
546	1	1	2	57	1.18	16	11.491	1	98	96	0	0	0	0	0	0	0	8	1	11	11	11	11	0	1	8	A	11	11	1	8	8	1	11	11	A	A	0	0	0	A	11	11	1	8	5	0	0	10
1181	1	1	2	59	1.22	20	13.4372	1	54	95	1	0	0	0	0	0	0	8	1	11	A	A	0	0	0	0	A	A	11	1	8	8	1	14	11	A	0	0	0	0	A	11	14	1	8	4	0	0	4
1106	1	1	2	53	1.23	20	13.2196	1	67	95	0	0	0	0	0	0	0	8	0	A	8	A	0	0	0	0	0	A	A	0	8	8	0	0	0	0	0	0	0	0	0	8	11	0	8	0	0	0	1
229	2	1	2	56	1.09	16	13.4669	1	106	82	0	0	0	0	0	0	0	8	8	A	A	A	A	11	A	A	A	A	11	8	8	8	8	11	11	A	A	A	A	A	A	11	11	8	8	0	0	0	6
256	2	1	2	64	1.36	29	15.6791	2	90	96	0	0	0	0	0	0	0	8	0	11	0	A	0	0	0	0	A	1	0	3	8	8	2	11	11	11	0	0	0	0	11	11	11	0	8	2	0	1	7
1335	1	4	2	56	1.2	23	15.9722	2	88	93	0	0	0	0	0	0	0	8	8	11	A	A	A	A	A	A	A	A	A	0	8	8	0	13	A	A	A	A	A	A	A	A	13	0	8	0	0	0	1
980	1	1	2	57	1.15	18	13.6106	1	124	94	0	0	0	0	0	0	0	8	0	A	A	A	A	0	0	0	A	A	A	0	8	8	0	11	0	0	0	0	0	0	A	11	0	0	8	0	0	0	2
1131	1	1	2	60	1.3	29	17.1598	2	61	95	0	0	0	0	0	0	0	8	1	11	11	A	0	0	0	0	A	11	A	0	8	8	0	A	A	A	0	0	0	0	A	A	A	0	8	1	0	0	3
1343	1	4	2	55	1.05	21	19.0476	2	110	91	1	0	0	0	0	0	0	8	0	A	11	A	11	0	0	11	A	11	A	0	8	8	0	13	13	A	0	0	0	0	A	11	A	0	8	0	0	0	5
1173	1	1	2	59	1.21	21	14.3433	2	54	95	0	0	0	0	0	0	0	8	0	A	A	A	A	A	A	A	A	A	A	0	8	8	1	A	A	A	A	0	A	A	A	A	A	1	8	2	0	0	0
1360	1	4	2	57	1.19	24	16.948	2	89	91	0	0	0	0	0	0	0	8	8	A	A	A	A	11	11	A	A	11	A	0	8	8	0	13	A	A	A	0	0	0	A	A	13	0	8	0	0	0	3
822	1	1	2	60	1.27	21	13.02	1	90	95	0	0	0	0	0	0	0	8	0	A	0	0	0	0	0	0	A	0	A	0	8	8	0	14	A	A	0	0	0	0	A	A	11	0	8	0	0	0	1
136	2	1	2	58	1.36	24	12.9758	1	82	90	0	0	0	0	0	0	0	8	0	A	11	A	0	0	0	0	A	A	11	1	8	8	1	11	11	A	0	0	0	0	A	A	11	1	8	3	0	0	5
803	1	1	2	57	1.21	20	13.6603	1	86	95	1	0	0	0	0	0	0	8	1	A	A	A	0	0	0	0	A	11	A	0	8	8	0	A	11	A	0	0	0	0	A	11	A	0	8	1	0	0	3
1466	1	4	2	65	1.33	29	16.3944	2	79	92	0	0	0	0	0	0	0	8	0	0	0	A	0	0	0	0	A	A	11	0	8	8	6	13	A	A	0	0	0	0	A	12	11	2	8	1	0	0	3
419	2	1	2	57	1.29	21	12.6194	1	116	91	0	0	0	0	0	0	0	8	3	11	8	A	8	0	0	14	A	14	11	1	8	8	1	A	11	A	0	0	0	0	A	11	11	1	8	3	0	1	5
482	3	1	2	63	1.27	23	14.26	2	106	91	0	0	0	0	0	0	0	8	0	1	0	0	0	0	0	0	A	14	11	1	8	8	1	14	11	A	0	0	0	0	A	11	0	1	8	4	0	0	3
293	2	1	2	58	1.17	21	15.3408	2	129	91	0	0	0	0	0	0	0	8	0	A	11	A	11	11	11	11	A	11	A	0	8	8	3	A	11	A	A	0	8	A	A	12	A	0	8	0	0	1	8
517	1	1	2	63	1.27	22	13.64	1	90	95	0	0	0	0	0	0	0	8	0	A	11	11	11	0	0	A	A	11	A	A	8	8	0	11	11	A	0	0	0	0	A	A	A	0	8	0	0	0	6
1295	1	1	2	61	1.29	24	14.4222	2	103	84	1	0	0	0	0	0	0	0	1	14	11	A	8	1	1	0	14	0	11	0	8	8	3	11	14	0	0	0	0	0	0	14	14	3	0	3	0	2	3
266	2	1	2	62	1.23	21	13.8806	1	72	98	0	0	0	0	0	0	0	8	0	11	11	8	0	0	0	0	0	0	11	0	8	8	0	11	0	8	0	0	0	0	0	0	11	3	8	0	0	1	5
1156	1	1	2	53	1.12	18	14.3495	2	74	98	0	0	0	0	0	0	0	8	0	A	A	A	11	A	14	A	A	A	11	0	8	8	0	11	11	A	A	0	0	A	A	11	13	0	8	0	0	0	5
852	1	1	2	60	1.28	23	14.0381	1	103	98	1	0	0	0	0	0	0	8	0	11	11	A	0	0	0	0	A	0	0	1	8	8	0	8	11	A	0	0	0	0	A	14	14	0	8	1	0	0	3
1467	1	4	2	58	1.17	25	18.2628	2	95	97	1	0	0	0	0	0	0	8	6	A	A	A	0	0	0	0	A	A	11	6	8	8	2	11	11	0	0	0	0	0	0	11	11	3	8	1	0	1	5
78	2	1	2	57	1.24	21	13.6576	1	110	89	0	0	0	0	0	0	0	8	0	11	11	A	8	A	A	0	A	0	8	0	8	8	0	11	8	A	0	0	0	0	A	11	14	0	8	0	0	0	4
178	2	1	2	60	1.28	24	14.6484	2	64	90	0	0	0	0	0	0	0	8	0	11	0	A	0	0	0	0	A	0	14	0	8	8	0	11	12	A	0	0	0	0	A	11	11	0	8	0	0	0	5
1246	2	1	2	56	1	18	18	2	88	90	1	0	0	0	0	0	0	8	8	11	11	A	A	11	11	A	A	11	11	8	8	8	8	11	11	0	0	0	0	0	0	11	11	8	8	0	0	0	10
134	2	1	2	53	1.23	16	10.5757	1	68	95	0	0	0	0	0	0	0	8	0	A	A	A	A	11	11	A	A	A	A	0	8	8	0	A	11	A	0	0	0	0	A	14	A	0	8	0	0	0	3
252	2	1	2	62	1.26	22	13.8574	1	81	91	0	0	0	0	0	0	0	8	8	A	A	A	A	11	11	A	11	11	11	8	8	8	8	11	13	A	A	0	0	A	A	13	11	8	8	0	0	0	7
1375	1	4	2	58	1.16	22	16.3496	2	90	97	1	0	0	0	0	0	0	8	0	A	A	0	0	11	11	A	A	11	12	0	8	8	1	11	11	11	8	0	0	A	A	11	14	0	8	1	0	0	8
534	1	1	2	61	1.21	24	16.3923	2	94	95	0	0	0	0	0	0	0	8	0	11	11	A	0	0	0	0	A	A	11	0	8	8	1	11	11	A	0	0	0	0	A	11	11	1	8	2	0	0	7
1164	1	1	2	57	1.21	20	13.6603	1	62	95	1	0	0	0	0	0	0	8	1	14	11	A	11	0	0	0	11	11	11	1	8	8	1	11	0	11	0	0	0	0	A	11	11	1	8	4	0	0	9
43	3	1	2	65	1.2	21	14.5833	2	108	91	0	0	0	0	0	0	0	8	0	11	A	A	A	0	0	11	A	A	11	0	8	8	0	11	11	A	A	A	A	A	A	11	11	0	8	0	0	0	7
1220	3	3	2	55	1.14	19	14.6199	1	115	90	0	0	0	0	0	0	0	8	1	11	A	A	0	0	0	11	A	11	11	1	8	8	1	14	11	A	0	A	A	0	A	11	11	1	8	4	0	0	7
514	1	1	2	61	1.21	20	13.6603	1	102	98	0	0	0	0	0	0	0	8	0	11	11	A	11	0	0	11	11	11	11	0	8	8	0	A	11	11	0	0	0	0	A	11	0	A	8	0	0	0	10
545	1	1	2	59	1.11	16	12.986	1	77	95	0	0	0	0	0	0	0	8	1	11	A	A	A	11	11	A	A	A	A	0	8	8	0	11	A	A	A	0	0	A	A	A	A	0	8	1	0	0	4
1109	1	1	2	56	1.29	21	12.6194	1	57	95	1	0	0	0	0	0	0	8	0	A	11	A	A	0	0	A	A	A	A	1	8	8	1	11	11	A	0	0	0	0	A	A	A	0	8	2	0	0	3
505	1	1	2	58	1.15	21	15.879	2	88	93	0	0	0	0	0	0	0	8	0	A	A	A	8	0	0	8	A	A	A	0	8	8	0	A	A	A	A	0	0	A	A	A	A	0	8	0	0	0	0
61	2	1	2	53	1.16	17	12.6338	1	77	96	0	0	0	0	0	0	0	8	0	A	A	A	A	11	11	A	A	A	A	0	8	8	0	11	11	A	A	A	A	A	A	11	11	0	8	0	0	0	6
298	2	1	2	57	1.12	19	15.1467	1	97	96	0	0	0	0	0	0	0	8	0	11	11	A	8	0	11	11	A	8	11	0	8	8	0	11	11	11	11	0	0	11	11	12	12	0	8	0	0	0	13
1169	1	1	2	51	1.01	18	17.6453	2	68	95	0	0	0	0	0	0	0	8	1	A	A	A	A	A	A	A	A	11	11	0	8	8	0	11	11	A	11	0	0	A	A	11	11	0	8	1	0	0	7
1165	1	1	2	55	1.14	20	15.3894	2	82	97	1	0	0	0	0	0	0	8	8	11	A	A	A	11	11	A	A	11	11	8	8	8	8	11	11	A	A	A	A	A	A	11	12	8	8	0	0	0	9
1342	1	4	2	55	1.14	20	15.3894	2	86	89	1	0	0	0	0	0	0	8	0	G	11	11	A	0	0	A	A	11	11	8	8	8	0	11	11	A	A	0	0	A	A	11	11	0	8	0	0	0	8
541	1	1	2	63	1.21	24	16.3923	1	96	96	0	0	0	0	0	0	0	8	1	11	A	A	11	11	0	8	11	11	11	1	8	8	1	8	11	11	0	0	0	A	A	11	11	1	8	4	0	0	10
158	2	1	2	58	1.12	15	11.9579	1	144	96	0	0	0	0	0	0	0	8	0	11	14	A	14	14	14	11	A	14	11	0	8	8	0	13	12	A	A	0	0	A	A	11	12	0	8	0	0	0	6
868	1	1	2	61	1.25	25	16	2	67	96	1	0	0	0	0	0	0	8	0	A	0	0	0	0	0	0	0	0	A	1	8	0	0	A	A	0	0	0	0	0	0	0	A	0	8	1	0	0	0
549	1	1	2	60	1.11	19	15.4208	2	73	95	1	0	0	0	0	0	0	8	8	A	11	A	A	0	0	A	A	14	A	8	8	8	8	11	11	A	11	0	0	11	A	11	11	8	8	0	0	0	7
519	1	1	2	58	1.23	28	18.5075	2	87	97	0	0	0	0	0	0	0	8	0	11	11	A	0	0	0	0	11	A	0	0	8	8	0	11	11	0	0	0	0	0	A	11	11	0	8	0	0	0	7
750	1	1	2	51	1.11	20	16.2324	2	90	91	0	0	0	0	0	0	0	8	0	11	A	A	A	A	A	A	A	11	14	0	8	8	1	11	A	A	A	A	A	A	A	11	11	1	8	2	0	0	5
1472	1	4	2	56	1.14	21	16.1588	2	88	93	1	0	0	0	0	0	0	8	0	A	A	A	0	0	0	0	A	A	A	0	8	8	1	A	A	A	0	0	0	0	A	A	A	1	8	2	0	0	0
533	1	1	2	52	1.15	17	12.8544	1	68	87	0	0	0	0	0	0	0	8	8	11	11	A	11	11	11	A	A	11	11	0	8	8	1	11	A	A	A	A	A	A	11	11	11	0	8	1	0	0	11
1191	3	3	2	57	1.12	20	15.9439	2	102	87	1	0	0	0	0	0	0	8	0	A	A	A	A	0	0	A	A	A	A	0	0	8	1	11	11	A	11	0	0	A	A	11	11	0	8	1	0	0	5
1158	1	1	2	52	1.03	16	15.0815	2	61	96	0	0	0	0	0	0	0	8	0	11	A	A	11	11	0	A	11	11	13	8	8	8	0	11	11	A	A	0	A	A	A	11	11	0	8	0	0	0	9
1129	1	1	2	58	1.25	25	16	2	60	95	0	0	0	0	0	0	0	8	0	A	A	A	A	0	0	A	A	A	A	0	8	8	0	A	A	A	A	0	0	14	A	A	A	0	8	0	0	0	0
1331	1	4	2	58	1.25	20	12.8	1	106	93	1	0	0	0	0	0	0	8	0	13	A	A	0	0	0	0	A	A	A	0	8	8	6	11	A	0	0	0	0	0	0	A	12	3	8	0	0	1	2
1195	3	3	2	55	1.16	21	15.6064	2	108	89	0	0	0	0	0	0	0	8	0	A	A	11	A	0	0	A	A	A	11	0	8	8	1	14	A	A	0	0	0	0	A	11	A	0	8	1	0	0	3
528	1	1	2	65	1.39	28	14.492	2	91	94	1	0	0	0	0	0	0	8	0	11	11	A	0	0	0	0	A	11	11	1	8	8	1	11	8	A	0	0	0	0	0	8	11	1	8	3	0	0	6
799	1	1	2	63	1.34	25	13.9229	1	60	97	1	0	0	0	0	0	0	8	0	11	0	0	0	0	0	0	0	0	A	0	8	8	1	A	12	0	0	0	0	0	0	0	11	1	8	2	0	0	3
479	3	1	2	62	1.26	22	13.8574	1	71	97	0	0	0	0	0	0	0	8	0	A	A	A	0	0	0	0	A	11	A	0	8	8	0	A	A	A	0	0	0	0	A	11	A	0	8	0	0	0	2
467	3	1	2	55	1.14	29	22.3146	3	61	85	0	0	0	0	0	0	0	8	0	A	14	A	A	A	A	A	A	A	A	1	8	8	0	11	11	A	A	A	A	A	A	A	A	0	8	1	0	0	2
273	2	1	2	55	1.17	20	14.6103	2	102	88	0	0	0	0	0	0	0	8	1	A	11	A	A	0	0	A	A	11	11	0	8	8	0	11	11	A	0	0	0	0	A	11	11	0	8	1	0	0	7
1265	2	1	2	63	1.31	29	16.8988	2	60	94	1	0	0	0	0	0	0	8	0	A	0	0	0	0	0	0	0	0	A	1	8	8	0	0	0	0	0	0	0	0	0	0	0	1	0	2	0	0	0
424	2	1	2	66	1.31	28	16.3161	2	78	80	0	0	0	0	0	0	0	8	0	A	A	A	0	0	0	0	A	12	A	0	8	8	1	A	A	A	0	0	0	0	0	A	A	0	8	1	0	0	1
117	3	1	2	57	1.21	23	15.7093	2	91	80	0	0	0	0	0	0	0	8	0	A	A	A	A	A	A	8	A	A	A	0	8	8	0	A	A	A	A	A	A	A	A	11	A	0	8	0	0	0	1
281	2	1	2	69	1.29	22	13.2204	1	103	76	0	0	0	0	0	0	0	8	0	A	11	11	0	0	0	0	11	11	11	0	8	8	0	A	11	0	0	0	0	0	0	A	11	0	8	0	0	0	7
507	1	1	2	60	1.26	30	18.8964	2	85	95	1	0	0	0	0	0	0	8	1	A	0	8	0	0	0	0	8	A	11	0	8	8	1	0	0	0	0	0	0	0	0	0	11	1	8	3	0	0	2
1266	2	1	2	67	1.36	27	14.5978	2	62	80	1	0	0	0	0	0	0	8	1	0	0	0	0	1	0	0	0	0	0	1	8	0	1	0	0	0	0	0	0	0	0	0	0	0	0	4	0	0	0
234	2	1	2	54	1.1	16	13.2231	1	113	90	0	0	0	0	0	0	0	8	8	A	A	A	11	11	11	11	A	11	11	8	8	8	0	14	11	A	A	A	A	A	11	11	14	0	8	0	0	0	9
553	1	1	2	57	1.3	24	14.2012	1	85	95	0	0	0	0	0	0	0	8	0	A	A	11	11	0	0	11	11	1	11	0	8	8	0	A	A	A	0	0	0	0	A	11	A	0	8	1	0	0	6
1249	2	1	2	55	1.15	19	14.3667	1	130	92	1	0	0	0	0	0	0	8	8	11	11	A	11	11	11	11	11	11	11	8	8	8	8	11	11	11	A	0	0	A	11	11	11	8	8	0	0	0	15
414	2	1	2	61	1.23	24	15.8636	2	82	97	0	0	0	0	0	0	0	8	0	14	11	11	0	0	0	0	11	11	11	0	8	8	3	11	A	A	0	0	0	0	11	11	11	0	8	0	0	1	9
294	2	1	2	54	1.15	20	15.1229	2	68	72	0	0	0	0	0	0	0	8	0	11	A	A	0	0	0	8	A	A	A	0	8	8	1	11	A	A	0	0	0	0	A	11	11	1	8	2	0	0	4
624	1	1	2	55	1.1	17	14.0496	1	107	92	0	0	0	0	0	0	0	8	8	1	1	1	8	0	0	A	A	11	11	0	8	8	0	11	11	A	A	0	0	8	A	11	11	8	8	3	0	0	6
263	2	1	2	69	1.29	26	15.6241	2	102	90	0	0	0	0	0	0	0	8	0	A	11	A	0	0	0	0	A	11	A	0	8	8	0	11	A	0	0	0	0	A	A	A	A	1	8	1	0	0	3
492	2	3	2	52	0.99	13	13.264	1	114	91	0	0	0	0	0	0	0	8	8	A	A	A	A	A	11	A	11	11	A	8	8	8	8	11	11	11	A	A	A	A	A	11	11	8	8	0	0	0	8
1372	1	4	2	54	1.12	20	15.9439	2	84	93	1	0	0	0	0	0	0	8	8	A	A	A	A	A	A	A	A	A	A	8	8	8	8	A	A	A	A	A	A	A	A	A	A	8	8	0	0	0	0
490	3	3	2	58	1.03	16	15.0815	2	94	89	0	0	0	0	0	0	0	8	0	14	11	A	A	11	11	11	A	11	A	8	8	8	0	14	8	A	A	A	A	A	A	11	11	8	8	0	0	0	7
530	1	1	2	55	1.27	22	13.64	1	97	95	0	0	0	0	0	0	0	8	0	A	A	A	0	0	0	8	A	A	A	1	8	8	0	11	11	A	0	0	0	0	A	11	11	1	8	2	0	0	4
1162	1	1	2	55	1.15	16	12.0983	1	62	95	0	0	0	0	0	0	0	8	1	11	11	A	11	11	14	11	A	11	11	1	8	8	0	11	A	11	14	0	0	A	11	11	11	0	8	2	0	0	12
790	1	1	2	58	1.2	21	14.5833	1	90	97	1	0	0	0	0	0	0	8	1	11	A	A	0	0	0	0	A	A	A	1	8	8	1	11	11	A	0	0	0	0	0	11	11	1	8	4	0	0	5
247	2	1	2	58	1.17	19	13.8798	1	140	89	0	0	0	0	0	0	0	8	0	A	11	A	A	0	A	A	A	A	A	0	8	8	0	A	11	A	8	0	0	0	A	11	A	0	8	0	0	0	3
470	2	1	2	56	1.19	17	12.0048	1	92	80	0	0	0	0	0	0	0	8	0	11	14	A	0	0	0	0	A	14	14	0	8	8	0	14	14	A	0	0	0	0	A	11	11	0	8	0	0	0	3
581	1	1	2	59	1.29	22	13.2204	1	95	87	0	0	0	0	0	0	0	8	1	11	A	A	A	0	0	A	A	A	A	0	8	8	1	11	11	A	0	0	0	0	A	11	11	1	11	3	0	0	6
1256	2	1	2	55	1.15	19	14.3667	2	100	97	1	0	0	0	0	0	0	8	0	11	11	A	11	0	0	11	A	11	11	8	8	8	8	11	A	A	A	0	0	0	A	11	11	1	8	1	0	0	9
536	1	1	2	61	1.22	22	14.781	2	57	98	0	0	0	0	0	0	0	8	0	11	11	11	8	0	0	0	11	11	11	1	8	8	1	8	11	11	0	0	0	0	11	11	11	1	8	3	0	0	11
148	2	1	2	58	1.28	24	14.6484	2	83	92	0	0	0	0	0	0	0	8	8	A	A	A	A	A	A	A	A	A	A	8	8	8	0	11	A	A	A	0	0	A	A	A	A	0	8	0	0	0	1
1128	1	1	2	61	1.27	25	15.5	2	57	96	1	0	0	0	0	0	0	8	1	11	0	A	0	0	0	0	A	11	11	1	8	8	1	12	12	0	0	0	0	0	A	11	11	2	8	4	0	0	7
471	3	1	2	57	1.24	22	14.308	2	101	89	0	0	0	0	0	0	0	8	0	11	11	11	0	0	0	0	8	8	8	0	8	8	0	11	14	14	0	0	0	0	11	11	11	0	8	0	0	0	7
833	1	1	2	61	1.37	26	13.8526	1	90	99	1	0	0	0	0	0	0	8	0	A	0	A	11	0	T	0	14	1	11	0	8	8	1	11	11	11	0	0	0	0	11	11	11	1	8	3	0	0	8
603	1	1	2	57	1.28	20	12.207	1	103	89	0	0	0	0	0	0	0	8	8	A	A	A	A	A	A	A	A	A	A	8	8	8	0	A	A	A	A	0	A	A	A	A	A	0	8	0	0	0	0
1379	1	4	2	55	1.04	18	16.642	2	100	89	0	0	0	0	0	0	0	8	8	A	A	A	A	A	A	A	A	A	A	8	8	8	8	A	A	A	A	A	A	A	A	A	A	8	8	0	0	0	0
1311	1	1	2	66	1.31	24	13.9852	1	85	89	1	0	0	0	0	0	0	8	0	11	11	0	0	0	0	11	11	11	0	8	8	8	0	12	12	0	0	0	0	0	A	11	14	0	8	0	0	0	8
1208	3	3	2	59	1.17	19	13.8798	1	122	93	1	0	0	0	0	0	0	8	1	11	A	A	0	0	0	0	11	A	11	0	8	8	1	11	11	A	0	0	0	0	A	11	A	0	8	2	0	0	6
570	1	1	2	61	1.21	19	12.9773	1	88	99	0	0	0	0	0	0	0	8	0	11	A	A	A	0	0	A	A	A	11	0	8	8	0	11	11	A	A	0	0	A	A	A	11	0	8	0	0	0	5
1363	1	4	2	56	1.17	23	16.8018	2	70	94	0	0	0	0	0	0	0	8	6	A	A	8	0	0	0	8	A	11	6	0	8	8	0	13	11	0	0	0	0	0	8	13	0	6	8	0	0	0	2
149	2	1	2	54	1.19	19	13.4171	1	118	86	0	0	0	0	0	0	0	8	8	11	12	A	11	11	11	11	11	11	11	8	8	8	1	14	11	11	A	0	0	A	11	14	14	1	8	2	0	0	12
42	3	1	2	60	1.18	20	14.3637	2	71	97	0	0	0	0	0	0	0	8	0	A	A	A	0	0	0	0	A	11	A	0	8	8	0	11	11	A	0	0	0	0	A	13	12	0	8	0	0	0	4
1341	1	4	2	55	1.08	19	16.2894	2	86	90	1	0	0	0	0	0	0	8	8	A	A	A	A	A	11	11	A	13	13	8	8	8	8	11	11	A	A	0	0	A	A	11	11	8	8	0	0	0	6
755	1	1	2	58	1.13	19	14.8798	1	96	91	0	0	0	0	0	0	0	8	8	11	11	11	11	11	11	11	11	A	11	8	8	8	8	8	A	A	A	11	1	A	A	11	11	8	8	1	0	0	12
276	2	1	2	62	1.29	25	15.0231	2	120	91	0	0	0	0	0	0	0	8	1	11	A	0	0	0	0	A	11	A	A	1	8	8	1	11	0	0	0	0	0	0	0	0	13	3	8	3	0	1	3
1107	1	1	2	60	1.21	25	17.0753	2	98	96	0	0	0	0	0	0	0	8	1	0	0	0	0	0	0	0	0	0	0	0	8	8	1	14	14	0	0	0	0	0	0	0	0	1	8	3	0	0	0
295	2	1	2	59	1.15	20	15.1229	2	91	91	0	0	0	0	0	0	0	8	0	11	11	8	0	0	0	0	A	A	11	0	8	8	0	11	11	A	0	0	0	0	A	11	11	0	8	0	0	0	7
278	2	1	2	60	1.21	21	14.3433	1	97	96	0	0	0	0	0	0	0	8	0	A	A	A	0	0	0	0	A	A	11	0	8	8	0	A	A	A	0	0	0	0	11	11	11	0	8	0	0	0	4
1362	1	4	2	57	1.18	21	15.0819	2	66	97	0	0	0	0	0	0	0	8	8	13	A	A	A	A	11	A	A	A	12	8	8	8	0	13	13	A	A	0	0	A	A	13	13	13	8	0	0	0	2
1352	1	4	2	57	1.16	21	15.6064	2	100	91	1	0	0	0	0	0	0	8	0	A	A	A	11	0	0	A	A	A	A	0	8	8	0	A	A	A	0	0	0	A	A	A	A	6	8	0	0	0	1
116	3	1	2	60	1.2	23	15.9722	2	87	88	0	0	0	0	0	0	0	8	0	11	A	A	0	0	0	0	A	A	11	0	8	8	0	A	A	A	0	0	0	0	8	11	11	0	8	0	0	0	4
608	1	1	2	52	1.11	16	12.986	1	98	96	0	0	0	0	0	0	0	8	0	A	11	A	11	11	11	11	A	A	A	0	8	8	0	0	0	0	11	0	0	11	11	A	11	0	8	0	0	0	9
77	2	1	2	55	1.33	26	14.6984	1	61	95	0	0	0	0	0	0	0	8	1	11	A	11	8	0	0	11	A	A	11	1	8	8	1	11	11	A	0	0	0	0	11	11	A	1	8	4	0	0	8
1346	1	4	2	59	1.13	19	14.8798	2	103	92	1	0	0	0	0	0	0	8	0	A	A	A	A	A	11	11	A	A	A	8	8	8	0	A	A	A	A	0	0	A	A	A	A	0	8	0	0	0	2
535	1	1	2	53	1.13	19	14.8798	1	50	95	0	0	0	0	0	0	0	8	1	11	11	11	A	A	A	A	11	11	11	1	8	8	1	11	11	11	A	8	8	A	11	11	11	1	8	4	0	0	12
516	1	1	2	63	1.26	22	13.8574	1	108	86	1	0	0	0	0	0	0	8	0	0	0	8	0	0	0	0	0	0	0	0	8	8	1	11	11	0	0	0	0	0	0	8	A	0	8	1	0	0	2
403	2	1	2	56	1.24	21	13.6576	1	76	96	0	0	0	0	0	0	0	8	0	11	11	A	8	A	A	8	A	0	11	0	8	8	0	14	11	A	A	0	A	A	11	14	0	0	8	0	0	0	5
287	2	1	2	61	1.3	22	13.0178	1	90	88	0	0	0	0	0	0	0	8	0	11	11	A	A	0	0	A	A	11	11	0	8	8	0	A	11	A	0	0	0	0	A	11	11	0	8	0	0	0	7
340	2	1	2	62	1.22	22	14.781	2	68	86	0	0	0	0	0	0	0	8	8	12	12	13	0	0	0	0	A	14	11	0	8	8	0	A	A	A	0	0	0	0	11	11	11	0	8	0	0	0	6
499	1	1	2	66	1.25	23	14.72	1	78	99	0	0	0	0	0	0	0	8	0	11	11	11	0	0	0	0	A	11	11	0	8	8	0	11	11	11	0	0	0	0	11	11	11	0	8	0	0	0	11
275	2	1	2	65	1.27	27	16.74	2	123	82	0	0	0	0	0	0	0	8	1	11	A	A	0	0	0	0	A	0	11	0	8	8	0	11	11	11	0	0	0	0	11	11	11	0	8	1	0	0	8
765	1	1	2	55	1.2	21	14.5833	1	65	80	0	0	0	0	0	0	0	8	8	A	A	A	11	11	8	A	A	11	11	0	8	8	8	11	11	11	A	0	0	8	A	11	11	1	8	1	0	0	9
1297	1	1	2	76	1.31	26	15.1506	2	92	82	1	0	0	0	0	0	0	8	1	A	0	A	0	0	0	0	0	0	0	0	8	8	0	0	0	0	0	0	0	0	0	0	0	3	8	1	0	1	0
132	2	1	2	61	1.36	29	15.6791	2	77	96	0	0	0	0	0	0	0	8	0	0	0	A	0	0	0	0	0	0	A	0	8	8	0	A	0	0	0	0	0	0	0	0	A	0	8	0	0	0	0
757	1	1	2	53	1.11	19	15.4208	2	120	94	0	0	0	0	0	0	0	8	8	11	11	A	11	11	11	11	A	A	11	8	8	8	8	11	11	11	A	0	0	A	11	11	11	0	8	0	0	0	13
1275	1	1	2	71	1.27	29	17.98	2	105	91	0	0	0	0	0	0	0	8	1	A	A	A	0	0	0	0	A	A	A	0	8	8	1	A	A	A	8	0	0	8	11	A	A	0	8	2	0	0	1
135	2	1	2	63	1.24	20	13.0073	1	113	89	0	0	0	0	0	0	0	8	0	A	A	A	0	0	0	0	A	8	A	0	8	8	0	11	11	A	0	0	0	0	A	A	11	0	8	0	0	0	3
857	1	1	2	66	1.39	33	17.0799	2	110	96	1	0	0	0	0	0	0	8	0	0	0	8	0	0	0	0	A	0	0	0	8	8	1	A	0	0	0	0	0	0	0	0	11	0	8	1	0	0	1
407	2	1	2	59	1.23	21	13.8806	1	109	93	0	0	0	0	0	0	0	8	0	11	8	A	11	0	0	11	11	8	14	3	8	8	3	8	11	0	0	0	A	11	11	11	11	0	8	0	0	2	9
259	2	1	2	70	1.23	25	16.5246	2	70	91	0	0	0	0	0	0	0	8	0	0	0	11	0	0	0	0	11	11	11	0	8	8	0	A	A	A	0	0	0	0	11	11	11	0	8	0	0	0	7
1465	1	4	2	58	1.24	25	16.2591	2	89	92	0	0	0	0	0	0	0	8	6	A	11	A	A	A	A	A	14	0	A	6	8	8	0	A	A	A	A	0	0	A	A	11	13	0	8	0	0	0	2
531	1	1	2	60	1.15	20	15.1229	2	103	84	0	0	0	0	0	0	0	8	8	11	A	A	A	11	11	11	A	A	8	8	8	8	8	12	12	A	A	8	A	A	A	8	11	8	8	0	0	0	7
60	2	1	2	58	1.22	23	15.4528	2	104	91	0	0	0	0	0	0	0	8	0	A	14	A	A	A	0	8	A	11	A	0	8	8	0	A	A	A	A	0	0	A	A	A	A	8	8	0	0	0	1
495	1	1	2	59	1.22	29	19.484	3	81	91	0	0	0	0	0	0	0	8	0	11	11	A	A	0	0	A	A	11	11	1	8	8	1	11	11	11	0	0	0	0	A	11	11	1	8	3	0	0	9
282	2	1	2	60	1.22	21	14.1091	1	97	90	0	0	0	0	0	0	0	8	3	0	0	A	A	0	0	A	A	11	11	0	8	8	3	12	11	A	0	0	0	0	A	12	12	0	8	0	0	2	6
611	1	1	2	60	1.28	24	14.6484	2	46	95	1	0	0	0	0	0	0	8	0	A	A	A	A	11	11	A	11	A	A	0	8	8	0	A	A	A	A	0	0	11	11	11	8	0	8	0	0	0	6
240	2	1	2	54	1.09	18	15.1502	2	80	91	0	0	0	0	0	0	0	8	8	11	11	A	8	A	11	11	A	11	11	0	8	8	0	11	14	11	A	0	0	0	A	11	11	0	8	0	0	0	10
1154	1	1	2	61	1.26	25	15.747	2	40	92	1	0	0	0	0	0	0	8	0	11	14	A	A	A	A	A	A	A	11	0	8	8	0	11	11	0	0	0	0	0	A	11	11	0	8	0	0	0	6
283	2	1	2	75	1.41	31	15.5928	2	123	97	0	0	0	0	0	0	0	0	2	0	0	0	0	0	0	0	A	0	0	3	8	1	0	0	0	0	0	0	0	0	0	0	0	1	8	3	0	1	0
413	2	1	2	64	1.24	23	14.9584	2	86	97	0	0	0	0	0	0	0	8	0	11	11	A	A	0	0	11	A	11	11	0	8	8	0	11	A	A	A	0	0	A	A	11	11	0	8	0	0	0	8
1214	3	3	2	55	1.15	18	13.6106	1	95	95	0	0	0	0	0	0	0	8	0	A	11	A	0	0	0	8	A	A	A	0	8	8	0	11	11	A	0	0	0	0	A	11	14	0	8	0	0	0	4
1240	2	1	2	57	1.02	16	15.3787	2	92	83	1	0	0	0	0	0	0	8	8	A	A	A	A	11	11	A	A	A	A	8	8	8	8	A	11	A	A	A	A	A	A	A	11	8	8	0	0	0	4
580	1	1	2	69	1.09	33	27.7754	3	94	88	1	0	0	0	0	0	0	8	0	0	0	0	0	0	0	0	A	0	11	0	8	8	0	11	0	0	0	0	0	0	0	0	11	0	8	0	0	0	3
1205	3	3	2	54	1.2	22	15.2778	2	93	85	1	0	0	0	0	0	0	8	0	A	A	A	A	0	0	A	A	A	A	0	8	8	0	A	A	A	0	0	0	0	A	A	A	0	8	0	0	0	0
289	2	1	2	59	1.1	20	16.5289	2	85	90	0	0	0	0	0	0	0	8	0	11	11	A	A	0	0	A	A	12	12	0	8	8	0	11	11	A	0	0	0	0	A	11	11	0	8	0	0	0	8
791	1	1	2	65	1.38	30	15.753	2	114	99	0	0	0	0	0	0	0	8	0	0	0	0	0	0	0	0	0	0	0	0	8	8	0	0	0	0	0	0	0	0	0	0	0	0	8	0	0	0	0
802	1	1	2	58	1.26	27	17.0068	2	107	96	1	0	0	0	0	0	0	8	0	A	A	A	0	0	0	0	A	A	A	0	8	8	0	A	A	A	A	0	0	A	A	A	A	0	8	0	0	0	0
1464	1	4	2	67	1.32	32	18.3655	2	78	90	0	0	0	0	0	0	0	8	6	0	0	0	0	0	0	0	A	11	11	6	8	8	6	0	0	A	0	0	0	0	A	11	11	6	8	0	0	0	4
559	1	1	2	61	1.3	25	14.7929	2	91	95	0	0	0	0	0	0	0	8	8	0	0	A	0	0	0	A	A	11	11	1	8	8	8	11	0	A	0	0	0	0	A	11	11	8	8	1	0	0	5
262	2	1	2	74	1.34	29	16.1506	2	62	98	0	0	0	0	0	0	0	8	0	0	0	0	0	0	1	0	0	0	0	0	8	8	1	8	0	0	0	0	0	0	0	0	0	3	8	2	0	1	0
1361	1	4	2	54	1.19	21	11	1	119	97	0	0	0	0	0	0	0	8	0	A	A	A	8	A	A	8	A	A	1	8	8	1	4	13	A	0	0	0	8	A	11	13	1	8	8	3	1	0	1
776	1	1	2	56	1.2	20	13.8889	1	102	98	0	0	0	0	0	0	0	8	0	13	12	A	A	11	11	A	A	12	11	0	8	8	8	11	A	A	A	0	0	A	A	11	12	0	8	0	0	0	8
610	1	1	2	65	1.17	29	21.1849	3	94	99	1	0	0	0	0	0	0	8	0	A	11	A	0	0	0	A	A	11	A	0	8	8	0	11	11	11	0	0	0	0	11	11	11	0	8	0	0	0	8
502	1	1	2	57	1.23	21	13.8806	1	68	95	0	0	0	0	0	0	0	8	1	11	A	11	0	0	0	0	11	11	11	0	8	8	0	11	A	0	0	0	0	0	0	A	11	0	8	1	0	0	7
1244	2	1	2	61	1.1	19	15.7025	2	107	97	0	0	0	0	0	0	0	8	8	11	11	A	A	A	A	A	A	A	A	8	8	8	8	11	11	A	A	A	A	A	A	11	14	0	8	0	0	0	5
981	1	1	2	53	1.17	20	14.6103	2	58	95	0	0	0	0	0	0	0	8	0	A	A	A	A	0	0	A	A	A	A	0	8	8	0	11	11	A	0	0	0	0	A	11	11	0	8	0	0	0	4
1151	1	1	2	53	1.12	19	15.1467	2	75	95	0	0	0	0	0	0	0	8	0	11	11	A	A	A	A	A	A	A	11	8	8	8	0	11	A	A	A	0	0	A	A	11	A	0	8	0	0	0	5
851	1	1	2	63	1.34	29	16.1506	2	75	98	0	0	0	0	0	0	0	8	2	A	0	0	0	0	0	0	0	0	A	2	8	8	1	A	A	0	0	0	0	0	0	0	A	0	8	3	0	0	0
415	2	1	2	61	1.25	25	16	2	79	89	0	0	0	0	0	0	0	8	1	0	0	11	8	0	0	0	11	0	0	1	8	8	1	11	11	11	0	0	0	0	11	11	11	0	8	3	0	0	8
15	2	1	2	60	1.08	17	14.5748	2	121	93	0	0	0	0	0	0	0	8	0	A	A	A	0	0	0	0	A	A	A	0	8	8	1	A	11	A	0	0	0	0	A	A	A	0	0	1	0	0	1
1179	1	1	2	51	1.22	19	12.7654	1	65	95	0	0	0	0	0	0	0	8	0	11	11	11	11	11	0	14	A	11	0	0	8	8	0	11	A	A	A	A	A	A	A	11	14	1	8	1	0	0	8
1160	1	1	2	56	1.09	19	15.9919	2	83	92	0	0	0	0	0	0	0	8	0	A	A	A	11	0	0	A	A	14	0	0	0	8	0	0	11	11	A	0	0	0	A	14	11	0	8	0	0	0	4
1119	1	1	2	56	1.26	22	13.8574	1	57	99	1	0	0	0	0	0	0	8	0	11	A	14	0	0	0	A	14	A	11	0	8	8	1	12	11	A	0	0	0	0	A	11	0	0	8	1	0	0	5
402	2	1	2	57	1.19	21	14.8295	2	75	97	0	0	0	0	0	0	0	8	1	A	A	A	A	0	0	0	A	A	A	0	8	8	0	A	A	A	0	0	0	0	A	A	A	0	8	1	0	0	0
305	2	1	2	59	1.11	19	15.4208	2	109	89	1	0	0	0	0	0	0	8	0	13	A	A	A	A	A	A	A	A	11	0	8	8	0	11	13	A	A	A	8	A	A	13	11	0	8	0	0	0	3
513	1	1	2	54	1.26	22	13.8574	1	47	97	1	0	0	0	0	0	0	8	0	11	11	A	0	0	0	8	A	11	11	0	8	8	0	11	11	11	0	0	0	0	11	11	11	0	8	0	0	0	10
348	2	1	2	67	1.21	21	14.3433	2	123	79	0	0	0	0	0	0	0	8	0	A	A	A	A	0	0	A	A	A	11	1	8	8	3	11	A	A	0	0	0	0	A	11	13	0	8	1	0	1	3
1471	1	4	2	56	1.18	24	17.2364	2	110	93	0	0	0	0	0	0	0	8	6	A	12	A	0	0	0	8	A	A	A	6	8	8	6	A	11	A	0	0	0	0	A	A	A	6	8	0	0	0	2
606	1	1	2	61	1.2	21	14.5833	1	86	95	1	0	0	0	0	0	0	8	0	11	11	11	8	0	0	8	11	11	11	0	8	8	1	14	11	A	0	0	0	0	A	11	14	0	8	1	0	0	8
795	1	1	2	60	1.29	26	15.6241	2	52	95	1	0	0	0	0	0	0	8	0	A	0	11	0	0	0	0	11	11	0	1	8	8	0	A	A	11	0	0	0	0	A	11	A	0	8	1	0	0	5
532	1	1	2	58	1.23	19	12.5587	1	98	89	0	0	0	0	0	0	0	8	1	11	11	A	0	0	0	0	A	11	11	1	8	8	1	12	11	A	0	0	0	0	A	13	13	3	8	3	0	1	6
312	2	1	2	60	1.12	19	15.1467	2	89	92	0	0	0	0	0	0	0	8	1	A	A	A	11	11	11	11	A	A	11	0	8	8	0	11	11	A	A	0	0	A	A	11	11	0	8	1	0	0	9
500	1	1	2	60	1.27	26	16.12	2	52	95	0	0	0	0	0	0	0	8	0	11	11	A	0	0	0	0	A	A	11	0	8	8	1	11	11	A	0	0	0	0	11	11	11	0	8	1	0	0	8
562	1	1	2	70	1.43	28	13.6926	1	88	99	0	0	0	0	0	0	0	8	0	11	0	0	0	0	0	0	0	0	11	0	8	8	0	11	0	0	0	0	0	0	0	0	11	0	8	0	0	0	4
521	1	1	2	64	1.23	22	14.5416	2	66	94	0	0	0	0	0	0	0	8	0	A	A	A	0	0	0	0	A	A	A	0	8	8	0	A	A	A	0	0	0	0	A	A	11	0	8	0	0	0	1
291	2	1	2	70	1.19	20	14.1233	1	77	61	0	0	0	0	0	0	0	8	0	11	11	A	8	11	A	8	A	11	11	1	8	8	0	11	11	11	11	0	0	A	11	12	12	0	8	1	0	0	12
100	3	1	2	53	1.31	27	15.7333	2	98	82	0	0	0	0	0	0	0	8	0	11	11	A	A	0	0	A	A	A	11	0	8	8	0	11	11	A	0	0	0	0	A	11	11	1	8	1	0	0	7
1337	1	4	2	56	1.16	20	14.8633	1	100	97	1	0	0	0	0	0	0	8	8	11	A	11	11	11	11	11	11	11	11	8	8	8	0	11	11	11	A	0	0	A	A	11	11	0	8	0	0	0	14
301	2	1	2	65	1.16	21	15.6064	1	85	78	0	0	0	0	0	0	0	8	0	11	11	A	11	11	11	A	A	11	11	8	8	8	0	11	A	A	A	0	0	A	A	11	11	1	8	1	0	0	10
409	2	1	2	61	1.28	25	15.2588	2	96	98	0	0	0	0	0	0	0	8	0	11	A	0	0	0	0	0	0	11	11	0	8	8	0	A	A	A	0	0	0	0	A	11	11	0	8	0	0	0	5
396	2	1	2	63	1.24	20	13.0073	1	72	91	0	0	0	0	0	0	0	8	1	11	11	A	11	11	11	A	A	11	A	0	8	8	1	11	12	A	0	0	0	0	A	12	13	1	8	3	0	0	9
781	1	1	2	55	1.12	17	13.5523	1	107	92	0	0	0	0	0	0	0	8	0	11	14	11	A	A	A	A	A	11	11	0	8	8	0	11	11	A	A	A	A	A	A	11	11	0	8	0	0	0	8
484	2	1	2	58	1.14	18	13.8504	1	109	87	0	0	0	0	0	0	0	8	0	11	11	A	11	A	11	A	A	11	11	0	8	8	1	11	11	A	0	0	0	0	A	11	11	1	8	2	0	0	10
665	1	1	2	58	1.13	21	16.4461	1	107	92	1	0	0	0	0	0	0	8	0	A	11	A	11	11	11	11	A	11	11	1	8	8	0	11	A	A	0	0	0	0	A	11	11	0	8	1	0	0	10
280	2	1	2	63	1.32	56	32.1396	3	112	93	0	0	0	0	0	0	0	8	0	A	11	A	0	0	0	0	8	A	A	1	8	8	3	11	11	A	0	0	0	0	8	0	11	1	8	2	0	1	4
609	1	1	2	56	1.13	16	12.5303	1	61	90	1	0	0	0	0	0	0	8	0	11	A	A	8	0	0	A	A	11	A	0	8	8	0	11	11	A	0	0	0	0	11	11	11	0	8	0	0	0	7
1473	1	4	2	55	1.14	22	16.9283	2	84	92	0	0	0	0	0	0	0	8	0	A	11	A	0	0	0	0	A	11	11	0	8	8	0	11	11	0	0	0	0	0	11	11	11	0	8	0	0	0	8
1298	1	1	2	66	1.23	24	15.8636	2	104	86	1	0	0	0	0	0	0	8	0	0	0	A	0	0	8	8	8	0	11	0	8	8	0	14	0	14	0	0	0	0	11	11	11	0	8	0	0	0	4
568	1	1	2	57	1.14	19	14.6199	1	46	95	0	0	0	0	0	0	0	8	0	11	11	A	11	11	0	0	11	11	11	0	8	8	0	11	11	11	A	A	A	A	A	11	11	0	8	0	0	0	12
290	2	1	2	60	1.11	20	16.2324	2	99	90	0	0	0	0	0	0	0	8	0	11	11	A	A	11	11	8	0	11	11	0	8	8	0	11	11	A	0	0	0	0	A	11	11	0	8	0	0	0	10
1296	1	1	2	78	1.37	35	18.6478	2	89	86	1	0	0	0	0	0	0	8	1	0	0	0	0	0	0	0	0	0	0	1	8	1	4	1	1	0	0	0	0	0	0	0	3	3	0	5	1	2	0
284	2	1	2	61	1.23	21	13.8806	1	125	97	0	0	0	0	0	0	0	8	3	11	11	A	0	0	0	0	11	11	11	3	8	8	3	12	13	11	0	0	0	0	11	0	A	3	8	0	0	4	8
286	2	1	2	59	1.28	21	12.8174	1	104	97	0	0	0	0	0	0	0	8	0	0	0	0	0	0	0	0	0	0	0	1	8	8	1	11	0	0	0	0	0	0	0	0	11	0	8	2	0	0	2
758	1	1	2	59	1.18	22	15.8001	2	109	58	0	0	0	0	0	0	0	8	0	A	A	A	A	A	A	A	A	A	14	0	8	8	1	14	11	A	A	A	A	A	A	11	14	1	8	2	0	0	2
332	2	1	2	63	1.06	18	16.0199	2	81	81	0	0	0	0	0	0	0	8	8	A	11	A	A	11	11	11	A	A	A	8	8	8	8	11	11	A	A	A	A	A	A	11	11	8	8	0	0	0	8
527	1	1	2	67	1.4	34	17.3469	2	72	95	1	0	0	0	0	0	0	8	0	0	0	0	0	0	0	0	0	0	0	0	8	0	0	0	0	0	0	0	0	0	0	0	11	0	8	0	0	0	1
14	2	1	2	57	1.22	20	13.4372	1	110	91	0	0	0	0	0	0	0	8	1	11	14	A	A	0	0	A	11	11	11	1	8	8	1	A	A	A	0	0	0	0	A	A	11	0	8	3	0	0	5
1333	1	4	2	61	1.19	25	17.6541	2	90	92	1	0	0	0	0	0	0	8	1	13	A	A	A	A	A	A	A	11	11	1	8	8	1	11	11	A	0	0	0	0	A	11	11	1	8	4	0	0	6
508	1	1	2	60	1.26	25	15.747	1	92	99	0	0	0	0	0	0	0	8	1	11	11	11	0	0	0	8	11	11	11	0	8	8	0	11	11	11	0	0	0	0	11	11	11	1	8	2	0	0	12
345	2	1	2	57	1.1	19	15.7025	2	97	99	0	0	0	0	0	0	0	8	8	11	A	A	A	11	A	A	A	A	11	0	8	8	0	11	A	A	A	0	8	A	A	A	11	0	8	0	0	0	5
571	1	1	2	67	1.23	25	16.5246	2	100	95	0	0	0	0	0	0	0	8	0	A	A	A	0	0	0	0	A	11	11	1	8	8	1	11	11	A	0	0	0	0	A	11	11	1	8	3	0	0	6
869	1	1	2	59	1.27	25	15.5	2	73	93	0	0	0	0	0	0	0	8	0	A	A	A	0	0	0	0	A	A	A	0	8	8	0	A	A	0	0	0	0	0	0	0	11	0	8	0	0	0	1
326	2	1	2	57	1.14	18	13.8504	1	88	92	0	0	0	0	0	0	0	8	8	11	A	A	11	11	11	11	A	A	A	8	8	8	8	11	A	A	A	A	A	A	A	11	11	8	8	0	0	0	8
858	1	1	2	63	1.38	29	15.2279	2	100	99	1	0	0	0	0	0	0	8	0	11	A	A	0	0	0	0	A	0	0	0	8	8	1	0	0	0	0	0	0	0	0	0	0	1	8	2	0	0	1
540	1	1	2	59	1.16	19	14.1201	1	66	95	0	0	0	0	0	0	0	8	8	11	11	11	8	0	0	8	A	11	11	0	8	8	1	11	11	11	0	0	0	0	11	11	11	0	8	1	0	0	11
89	3	1	2	62	1.28	26	15.8691	2	84	83	1	0	0	0	0	0	0	8	0	A	0	0	0	0	0	0	0	0	13	0	8	8	1	A	0	0	0	0	0	0	0	0	11	1	8	2	0	0	1
258	2	1	2	69	1.27	25	15.5	2	70	98	0	0	0	0	0	0	0	8	1	11	A	A	A	0	0	A	A	A	11	0	8	8	0	11	11	A	0	0	0	0	A	14	A	0	8	1	0	0	4
308	2	1	2	56	1.06	15	13.3499	1	61	94	0	0	0	0	0	0	0	8	8	A	A	A	A	A	A	A	A	A	11	8	8	8	8	11	A	A	A	0	0	A	A	11	11	8	8	0	0	0	4
544	1	1	2	56	1.11	19	15.4208	2	60	95	0	0	0	0	0	0	0	8	0	11	11	A	A	11	11	A	A	11	11	8	8	8	0	11	12	A	A	A	0	A	A	11	11	0	8	0	0	0	10
1367	1	4	2	59	1.17	24	17.5323	2	73	92	0	0	0	0	0	0	0	8	0	11	11	A	A	0	0	A	A	11	13	0	8	8	6	6	A	A	0	0	0	0	A	A	A	6	8	0	0	0	3
1299	1	1	2	68	1.28	23	14.0381	1	114	81	1	0	0	0	0	0	0	8	0	11	0	A	0	0	0	0	11	0	11	1	8	8	0	12	0	0	0	0	0	0	0	0	2	0	8	2	0	0	4
574	1	1	2	62	1.04	22	20.3402	3	88	99	0	0	0	0	0	0	0	8	0	11	A	A	A	0	0	A	A	11	11	0	8	8	0	11	A	A	A	0	0	A	A	11	11	0	8	0	0	0	6
418	2	1	2	56	1.22	19	12.7654	1	88	89	0	0	0	0	0	0	0	8	3	11	11	A	0	0	0	0	A	8	14	0	8	8	1	12	11	8	0	0	0	0	A	11	11	1	8	2	0	1	6
577	1	1	2	59	1.09	19	15.9919	2	58	97	0	0	0	0	0	0	0	8	0	11	11	A	A	A	A	A	A	11	11	8	8	8	0	11	11	A	A	A	A	A	A	11	11	8	8	0	0	0	8
1383	1	4	2	56	1.2	22	15.2778	2	99	93	0	0	0	0	0	0	0	8	0	A	A	A	11	11	A	A	A	A	A	0	8	8	0	A	A	A	A	0	0	A	A	A	A	0	8	0	0	0	2
1198	3	3	2	54	1.22	24	16.1247	2	81	91	1	0	0	0	0	0	0	8	0	11	A	A	0	0	0	0	A	A	11	0	8	8	0	11	A	A	0	0	0	0	A	11	11	1	8	1	0	0	5
121	3	1	2	68	1.44	32	15.4321	2	111	85	0	0	0	0	0	0	0	8	1	0	0	0	0	0	0	0	0	0	A	1	8	8	0	A	0	0	0	0	0	0	0	A	11	1	8	3	0	0	1
394	2	1	2	62	1.26	24	15.1172	2	137	82	0	0	0	0	0	0	0	8	3	A	A	A	A	0	0	A	A	11	11	0	8	8	0	11	11	A	0	0	0	0	A	11	11	0	8	0	0	1	6
16	2	1	2	61	1.16	20	14.8633	2	107	97	0	0	0	0	0	0	0	8	0	11	11	A	11	0	0	0	8	0	8	0	8	8	0	11	11	A	0	0	0	0	A	11	11	0	8	0	0	0	7
272	2	1	2	72	1.27	22	13.64	1	123	92	0	0	0	0	0	0	0	8	1	11	A	A	0	8	0	0	A	A	11	1	8	8	3	11	11	A	0	0	0	0	A	11	11	3	8	2	0	2	6
146	2	1	2	62	1.24	21	13.6576	1	115	90	0	0	0	0	0	0	0	8	1	A	A	A	0	0	0	0	0	11	11	1	8	8	1	11	11	A	0	0	0	0	A	11	14	1	8	4	0	0	5
1132	1	1	2	61	1.27	26	16.12	2	113	99	0	0	0	0	0	0	0	8	0	11	11	A	11	0	0	0	11	11	11	0	8	8	0	A	A	A	0	0	0	0	A	A	A	0	8	0	0	0	6
1216	3	3	2	47	1.05	14	12.6984	1	111	88	0	0	0	0	0	0	0	8	8	A	11	A	11	11	11	11	A	11	11	8	8	8	8	11	11	A	A	A	A	A	A	11	11	8	8	0	0	0	11
583	1	1	2	62	1.27	25	15.5	2	66	95	0	0	0	0	0	0	0	8	1	0	0	0	0	0	0	0	A	0	A	1	8	8	3	0	11	0	0	0	0	0	0	0	14	1	8	3	0	1	1
585	1	1	2	69	1.59	27	10.68	1	89	96	0	0	0	0	0	0	0	0	0	0	0	0	0	0	0	0	0	0	0	1	8	8	1	0	0	0	0	0	0	0	0	0	0	0	8	2	0	0	0
1210	3	3	2	60	1.25	24	15.36	2	1.17	97	1	0	0	0	0	0	0	8	0	11	0	8	0	0	0	0	0	0	11	0	8	8	1	11	0	A	0	0	0	0	A	11	11	1	8	2	0	0	5
459	2	1	2	59	1.1	19	15.7025	2	101	62	0	0	0	0	0	0	0	8	8	A	A	A	A	0	0	11	A	A	A	8	8	8	8	11	A	A	A	0	0	A	A	A	11	8	8	0	0	0	3
411	2	1	2	67	1.18	21	15.0819	2	56	97	0	0	0	0	0	0	0	8	1	A	A	A	0	0	0	0	A	A	A	1	8	8	1	11	A	A	0	0	0	0	A	11	11	1	8	4	0	0	3
143	2	1	2	60	1.31	21	12.237	1	91	86	0	0	0	0	0	0	0	8	0	11	0	A	0	0	0	0	A	A	11	1	8	8	3	0	0	0	0	0	0	0	0	8	13	1	8	2	0	1	2
564	1	1	2	70	1.41	37	18.6107	2	78	95	1	0	0	0	0	0	0	8	0	11	0	11	0	0	0	0	8	0	11	0	8	8	0	11	0	0	0	0	0	0	0	11	11	1	8	1	0	0	6
1190	3	3	2	56	1.12	18	14.3495	2	102	89	1	0	0	0	0	0	0	8	8	A	A	A	14	0	0	14	A	A	A	8	8	8	0	11	11	A	0	0	0	0	A	11	14	0	8	0	0	0	3
1194	3	3	2	52	1.21	18	12.2942	1	104	78	1	0	0	0	0	0	0	8	0	11	A	A	0	0	0	0	A	11	11	8	8	8	1	11	11	A	0	0	0	0	11	11	14	0	8	1	0	0	7
584	1	1	2	69	1.5	32	14.2222	2	95	92	1	0	0	0	0	0	0	8	1	A	A	A	0	0	0	0	A	A	A	1	8	8	1	A	0	A	0	0	0	0	A	0	A	0	8	3	0	0	0
1459	1	4	2	60	1.31	27	15.7333	2	83	86	1	0	0	0	0	0	0	8	6	12	0	0	0	0	0	0	0	0	0	6	8	8	7	0	0	0	0	0	0	0	0	0	11	2	8	1	0	0	2
523	1	1	2	62	1.4	31	15.8163	2	99	91	0	0	0	0	0	0	0	8	1	11	0	0	0	0	0	0	0	A	A	0	8	8	2	14	0	0	0	0	0	0	0	0	12	0	8	2	0	0	2
511	1	1	2	70	1.09	30	25.2504	3	95	96	0	0	0	0	0	0	0	8	0	11	A	11	0	0	0	0	11	11	A	0	8	8	1	11	11	0	0	0	0	0	0	11	11	1	8	2	0	0	8
543	1	1	2	55	1.18	19	13.6455	1	59	95	0	0	0	0	0	0	0	8	1	11	11	A	11	11	11	A	A	11	11	8	8	8	0	11	11	A	A	0	0	A	A	11	11	0	8	1	0	0	11
296	2	1	2	58	1.15	20	15.1229	1	104	97	0	0	0	0	0	0	0	8	8	11	11	A	11	11	11	A	A	11	11	0	8	8	1	11	11	A	8	0	0	8	A	11	11	1	8	2	0	0	11
1262	2	1	2	65	1.26	30	18.8964	2	98	79	0	0	0	0	0	0	0	8	0	A	A	A	0	0	0	8	A	A	A	0	8	8	0	11	A	A	0	0	0	0	A	A	A	0	8	0	0	0	1
493	3	3	2	53	1.18	17	12.2091	1	95	90	0	0	0	0	0	0	0	8	0	A	A	11	A	8	8	A	A	A	A	0	8	8	0	A	A	A	A	0	0	A	A	A	11	0	8	0	0	0	2
578	1	1	2	74	1.04	17	15.7175	1	88	97	1	0	0	0	0	0	0	8	0	11	11	A	11	0	11	11	A	11	11	0	8	8	0	11	11	A	11	0	0	0	11	11	11	1	8	1	0	0	13
605	1	1	2	51	1.14	17	13.0809	1	109	95	0	0	0	0	0	0	0	8	8	A	14	A	11	11	11	11	11	5	11	8	8	8	8	11	11	A	A	A	A	A	A	11	11	8	8	0	0	0	10
66	2	1	2	50	1.18	18	12.9273	1	112	88	0	0	0	0	0	0	0	8	8	11	A	A	A	11	11	11	A	A	11	8	8	8	8	A	A	A	A	0	0	A	A	11	13	8	8	0	0	0	6
788	1	1	2	64	1.34	25	13.9229	1	72	96	0	0	0	0	0	0	0	8	0	11	11	A	0	0	0	0	A	A	A	0	8	8	0	11	A	A	0	0	0	0	0	11	11	0	8	0	0	0	5
1394	1	4	2	58	1.12	21	16.7411	2	119	89	0	0	0	0	0	0	0	8	0	0	0	11	8	0	0	8	11	A	11	0	8	8	0	11	A	A	0	0	0	0	11	11	11	1	8	1	0	0	7
150	2	1	2	58	1.25	19	12.16	1	90	91	0	0	0	0	0	0	0	8	0	11	0	A	0	0	0	0	A	A	A	0	8	8	1	0	0	A	0	0	0	0	0	0	0	0	8	1	0	0	1
782	1	1	2	60	1.26	19	11.9678	1	99	94	0	0	0	0	0	0	0	8	0	A	A	A	11	11	11	11	A	A	A	1	8	8	1	12	A	A	A	0	0	0	11	A	11	0	8	2	0	0	7
497	1	1	2	72	1.3	30	17.7515	2	109	95	0	0	0	0	0	0	0	0	0	11	0	0	0	0	0	0	0	0	11	0	0	0	0	11	11	0	0	0	0	0	0	0	0	0	0	0	0	0	4
522	1	1	2	62	1.3	26	15.3846	2	99	96	1	0	0	0	0	0	0	8	0	A	A	A	0	0	0	0	A	A	A	0	8	8	0	A	11	A	0	0	0	0	0	0	A	0	8	0	0	0	1
152	2	1	2	56	1.21	16	10.9282	1	125	97	0	0	0	0	0	0	0	8	0	A	A	A	A	11	8	A	A	A	A	0	8	8	0	A	13	A	A	0	0	A	A	11	13	0	8	0	0	0	2
1338	1	4	2	53	1.03	26	24.5075	3	108	96	1	0	0	0	0	0	0	8	8	11	11	11	11	0	0	11	11	A	11	8	8	8	0	G	13	11	11	0	0	14	A	11	G	8	8	0	0	0	10
279	2	1	2	60	1.24	20	13.0073	1	127	83	0	0	0	0	0	0	0	8	0	11	11	0	0	0	0	8	A	11	11	1	8	8	3	8	8	11	0	0	0	0	A	11	0	3	8	1	0	2	6
475	2	1	2	56	1.26	29	18.2666	2	93	82	0	0	0	0	0	0	0	8	1	A	11	11	0	0	0	0	8	0	8	0	8	8	1	14	14	11	0	0	0	0	8	11	14	1	8	3	0	0	4
504	1	1	2	63	1.26	27	17.0068	2	73	99	0	0	0	0	0	0	0	8	0	11	11	A	A	0	0	A	A	11	11	0	8	8	0	11	11	A	0	0	0	0	A	11	11	1	8	1	0	0	8
1261	2	1	2	56	1.2	20	13.8889	1	81	89	1	0	0	0	0	0	0	8	1	11	11	A	A	0	0	A	A	11	A	0	8	8	0	11	11	A	0	0	0	0	A	11	11	1	8	2	0	0	7
1215	3	3	2	53	1.08	18	15.4321	1	95	85	0	0	0	0	0	0	0	8	8	A	A	A	A	A	A	A	A	A	A	8	8	8	0	A	A	A	A	A	A	A	A	A	A	0	8	0	0	0	0
1260	2	1	2	60	1.25	21	13.44	1	88	90	1	0	0	0	0	0	0	8	0	11	11	A	A	0	0	A	A	11	11	0	8	8	0	11	11	A	0	0	0	0	A	A	11	0	8	0	0	0	7
614	1	1	2	62	1.17	22	16.0713	2	90	99	1	0	0	0	0	0	0	8	1	11	11	11	8	0	0	0	11	11	11	1	8	8	1	11	11	A	0	0	0	0	11	11	11	11	8	3	0	0	12
316	2	1	2	62	1.43	29	14.1816	1	88	87	0	0	0	0	0	0	0	0	0	0	0	0	0	0	0	0	0	0	0	0	8	8	1	0	0	0	0	0	0	0	0	0	0	1	0	2	0	0	0
550	1	1	2	56	1.2	17	11.8056	1	89	97	1	0	0	0	0	0	0	8	0	A	A	A	11	11	11	11	11	A	11	0	8	8	1	11	11	11	A	0	0	A	A	A	11	0	8	1	0	0	10
1176	1	1	2	52	1.18	20	14.3637	2	88	99	0	0	0	0	0	0	0	8	0	A	A	A	A	14	14	A	A	11	14	0	8	8	0	11	11	A	A	0	0	A	A	11	11	0	8	0	0	0	5
1148	1	1	2	55	1.13	19	14.8798	1	89	96	0	0	0	0	0	0	0	8	2	11	A	A	A	0	0	A	A	A	12	2	8	8	2	12	11	A	A	T	0	A	A	12	12	2	8	4	0	0	6
232	2	1	2	54	1.13	17	13.3135	1	81	93	0	0	0	0	0	0	0	8	0	11	A	A	A	A	A	A	A	A	11	0	8	8	0	A	11	A	A	0	0	A	A	11	11	0	8	0	0	0	5
297	2	1	2	61	1.17	21	15.3408	2	136	86	0	0	0	0	0	0	0	8	0	11	11	A	A	8	0	A	A	11	11	0	8	8	1	11	A	A	0	0	0	0	A	A	11	0	8	1	0	0	6
1193	3	3	2	58	1.21	21	14.3433	2	101	92	1	0	0	0	0	0	0	8	0	A	14	A	8	0	0	8	A	11	11	0	8	8	0	11	11	A	0	0	0	0	A	11	A	1	8	1	0	0	5
931	1	1	3	72	1.42	31	15.3739	1	65	95	1	0	0	0	0	0	0	8	0	A	A	A	0	0	0	0	A	A	A	0	8	8	0	0	11	0	0	0	0	0	0	0	11	1	8	1	0	0	2
216	2	1	3	62	1.53	33	14.0971	1	74	89	0	0	0	0	0	0	0	0	0	0	0	0	0	0	0	0	0	0	0	3	0	0	1	0	0	0	0	0	0	0	0	0	0	0	0	1	0	1	0
707	1	1	3	61	1.47	36	16.6597	2	75	92	0	0	0	0	0	0	0	8	0	11	A	A	0	0	0	A	A	11	11	0	8	8	0	11	A	0	0	0	0	0	0	0	11	0	8	0	0	0	5
192	2	1	3	73	1.54	42	17.7096	2	83	91	0	0	0	0	0	0	0	0	0	0	0	8	0	0	0	0	A	0	0	0	0	0	1	0	0	0	0	0	0	0	0	0	0	0	1	2	0	0	0
696	1	1	3	68	1.51	47	20.6131	2	113	92	1	0	0	0	0	0	0	1	1	0	0	0	0	3	0	0	0	0	0	1	0	0	1	0	0	0	0	0	0	0	0	0	0	1	0	5	0	1	0
397	2	1	3	65	1.5	38	16.8889	2	88	96	0	0	0	0	0	0	0	8	0	1	1	1	0	0	0	0	0	0	0	1	1	0	0	11	0	0	0	0	0	0	0	0	0	1	0	6	0	0	1
9	2	1	3	72	1.48	42	19.1746	2	94	90	0	0	0	0	0	0	0	0	0	0	0	0	0	0	0	0	0	0	0	0	0	0	1	0	0	0	0	0	0	0	0	0	0	0	0	1	0	0	0
318	2	1	3	60	1.41	38	19.1137	2	104	90	0	0	0	0	0	0	0	0	1	0	0	0	0	0	0	0	0	0	0	0	0	0	0	0	0	0	0	0	0	0	0	0	0	2	0	2	0	0	0
323	2	1	3	69	1.54	44	18.5529	2	80	96	0	0	0	0	0	0	0	0	0	0	0	0	0	0	0	0	0	0	0	0	0	1	1	0	0	0	0	0	0	0	0	0	4	1	0	3	1	0	0
95	3	1	3	50	1.22	24	16.1247	2	100	91	0	0	0	0	0	0	0	8	0	11	11	8	0	0	0	0	8	A	11	0	8	8	0	14	11	A	0	0	0	0	0	14	14	0	8	0	0	0	4
700	1	1	3	56	1.39	26	13.4569	1	92	91	1	0	0	0	0	0	0	1	1	0	11	0	0	0	0	0	0	0	8	0	1	1	2	0	0	0	0	0	0	0	0	0	0	2	1	7	0	0	1
1450	1	4	3	65	1.34	30	16.7075	2	90	93	1	0	0	0	0	0	0	8	0	0	0	0	0	0	0	0	0	0	A	0	8	0	0	0	0	0	0	0	0	0	0	0	A	6	0	0	0	0	0
698	1	1	3	72	1.46	40	18.7652	2	73	96	1	0	0	0	0	0	0	0	0	0	0	0	0	0	0	0	0	0	0	0	0	0	0	0	0	0	0	0	0	0	0	0	0	0	0	0	0	0	0
680	1	1	3	69	1.65	45	16.5289	2	115	98	0	0	0	0	0	0	0	0	0	0	0	0	0	0	0	0	0	0	0	1	1	0	3	0	0	0	0	0	0	0	0	0	0	1	1	4	0	1	0
1434	1	4	3	78	1.58	49	19.6283	2	64	90	0	0	0	0	0	0	0	0	6	0	4	0	0	0	0	0	0	0	0	6	0	6	3	0	0	0	0	0	0	0	0	0	0	6	6	0	1	1	0
1302	1	1	3	70	1.41	33	16.5988	2	72	72	1	0	0	0	0	0	0	8	1	0	0	0	0	0	0	0	0	0	0	1	8	0	0	0	0	0	0	0	0	0	0	0	0	0	8	2	0	0	0
1411	1	4	3	67	1.3	29	17.1598	2	56	91	1	0	0	0	0	0	0	8	0	0	0	0	0	0	0	0	14	14	11	0	8	8	2	0	1	0	0	0	0	0	0	A	11	0	8	2	0	0	2
824	1	1	3	61	1.33	20	11.3065	1	107	95	1	0	0	0	0	0	0	8	1	A	11	0	0	0	0	0	A	0	A	0	8	8	0	A	A	0	0	0	0	0	0	A	0	0	8	1	0	0	1
1134	1	1	3	75	1.46	43	20.1726	2	68	96	1	0	0	0	0	0	0	0	1	0	0	0	0	0	0	0	0	0	0	0	0	1	1	0	0	0	0	0	0	0	0	0	0	0	0	3	0	0	0
1462	1	4	3	58	1.26	26	16.3769	2	100	92	0	0	0	0	0	0	0	8	1	11	G	A	0	0	0	0	A	0	A	0	8	8	0	14	14	A	0	0	0	0	A	11	14	0	8	1	0	0	2
393	2	1	3	72	1.36	52	28.1142	3	74	89	0	0	0	0	0	0	0	0	0	0	0	0	0	0	0	0	0	0	0	1	0	0	0	0	0	0	0	0	0	0	0	0	0	1	0	2	0	0	0
1141	1	1	3	78	1.67	52	18.6453	2	60	99	0	0	0	0	0	0	0	0	1	0	0	0	0	0	0	0	0	0	0	3	0	0	0	0	0	0	0	0	0	0	0	0	0	0	0	1	0	1	0
591	1	1	3	83	1.54	49	20.6612	2	91	95	1	0	0	0	0	0	0	1	1	0	0	0	0	0	0	0	0	0	0	3	3	1	1	0	0	0	0	0	0	0	0	0	0	1	1	6	0	2	0
123	3	1	3	65	1.33	27	15.2637	1	85	92	0	0	0	0	0	0	0	8	0	0	0	0	0	0	0	0	0	0	A	0	8	8	0	11	11	0	0	0	0	0	0	0	11	0	8	0	0	0	3
723	1	1	3	62	1.36	31	16.7604	2	104	91	1	0	0	0	0	0	0	8	1	0	0	1	1	1	1	1	1	0	11	1	8	0	0	11	11	11	1	1	1	1	11	11	11	1	8	13	0	0	7
693	1	1	3	82	1.57	45	18.2563	2	57	95	0	0	0	0	0	0	0	0	0	0	0	0	0	0	0	0	0	0	0	1	0	1	2	0	0	0	0	0	0	0	0	0	0	0	0	3	0	0	0
1418	1	4	3	60	1.35	28	15.3635	1	108	90	1	0	0	0	0	0	0	8	3	0	0	A	0	0	0	0	A	0	11	0	8	8	0	11	11	A	0	8	0	0	11	11	11	6	8	0	0	1	6
1304	1	1	3	69	1.4	32	16.3265	2	105	86	1	0	0	0	0	0	0	0	0	0	0	0	0	0	0	0	0	0	0	0	0	0	0	0	0	0	0	0	0	0	0	0	0	0	0	0	0	0	0
265	2	1	3	29	1.22	24	16.1247	2	80	98	0	0	0	0	0	0	0	8	0	0	0	0	0	0	0	0	0	0	0	1	8	0	0	13	0	0	0	0	0	0	0	0	0	1	0	2	0	0	0
1204	3	3	3	61	1.37	31	16.5166	2	112	84	1	0	0	0	0	0	0	8	0	A	0	0	0	0	T	0	0	0	13	1	8	8	1	A	0	0	0	0	0	0	0	0	11	1	8	3	0	0	1
649	1	1	3	71	1.44	42	20.2546	2	99	96	0	0	0	0	0	0	0	8	1	0	1	0	0	0	0	0	0	0	0	0	8	8	1	0	0	0	0	0	0	0	0	0	11	0	8	3	0	0	1
108	3	1	3	50	1.33	30	16.9597	2	90	87	0	0	0	0	0	0	0	8	0	11	A	A	0	0	0	0	A	11	11	0	8	8	0	A	A	A	0	0	0	0	A	A	A	0	8	0	0	0	3
1416	1	4	3	70	1.41	36	18.1077	2	107	89	0	0	0	0	0	0	0	0	0	0	0	0	0	0	0	0	0	0	0	6	8	0	4	0	0	0	0	0	0	0	0	0	0	6	0	0	1	0	0
907	1	1	3	80	1.51	45	19.736	2	84	97	1	0	0	0	0	0	0	0	1	0	0	0	0	0	0	0	0	0	0	0	0	1	0	0	0	0	0	0	0	0	0	0	0	0	1	3	0	0	0
1396	1	4	3	75	1.61	49	18.9036	2	108	91	0	0	0	0	0	0	0	0	0	0	0	0	0	0	0	0	0	0	0	3	6	1	7	0	0	0	0	0	0	0	0	0	0	6	6	1	0	1	0
806	1	1	3	64	1.33	31	17.525	2	70	99	1	0	0	0	0	0	0	8	1	0	0	0	0	0	0	0	0	0	0	1	8	0	1	0	0	0	0	0	0	0	0	0	0	1	0	4	0	0	0
1305	1	1	3	76	1.55	40	16.6493	2	100	85	1	0	0	0	0	0	0	8	2	0	0	0	0	0	0	0	0	0	1	1	8	0	2	0	0	0	0	0	0	0	0	0	0	0	0	4	0	0	0
1422	1	4	3	68	1.5	37	16.4444	2	99	93	0	0	0	0	0	0	0	8	3	0	0	0	0	0	0	0	0	3	0	6	8	8	6	0	0	0	0	0	0	0	0	0	0	6	8	0	0	2	0
1130	1	1	3	68	1.43	34	16.6267	2	97	95	1	0	0	0	0	0	0	8	0	A	A	0	0	0	0	0	11	11	A	0	8	8	0	0	14	0	0	0	0	0	11	0	0	1	8	1	0	0	3
1423	1	4	3	66	1.29	31	18.6287	2	73	89	0	0	0	0	0	0	0	8	6	A	A	0	0	0	0	0	0	0	0	6	8	8	6	A	14	0	0	0	0	0	0	A	A	6	8	0	0	0	0
292	2	1	3	62	1.32	28	16.0698	2	101	89	0	0	0	0	0	0	0	8	0	11	11	A	0	0	0	0	A	11	11	1	8	8	3	11	11	8	0	0	0	0	A	A	11	0	8	1	0	1	7
189	2	1	3	65	1.49	33	14.8642	1	96	85	0	0	0	0	0	0	0	0	0	0	0	0	0	0	0	0	0	8	0	0	1	0	3	0	0	0	0	0	0	0	0	0	0	0	0	1	0	1	0
861	1	1	3	73	1.51	41	17.9817	2	75	95	1	0	0	0	0	0	0	0	0	0	0	0	0	0	0	0	0	0	0	0	0	0	0	0	0	0	0	0	0	0	0	0	0	0	0	0	0	0	0
164	2	1	3	65	1.42	31	15.3739	1	99	92	1	0	0	0	0	0	0	8	1	A	A	A	0	0	0	0	A	A	0	0	8	8	0	A	A	0	0	0	0	0	0	0	A	0	8	1	0	0	0
225	2	1	3	68	1.51	32	14.0345	1	121	91	0	0	0	0	0	0	0	8	1	0	0	0	8	0	0	8	0	0	0	0	0	0	3	0	0	0	0	0	0	0	0	0	0	1	0	2	0	1	0
1454	1	4	3	65	1.32	30	17.2176	2	96	97	0	0	0	0	0	0	0	8	3	0	0	0	0	0	0	0	0	11	11	0	8	0	2	12	0	0	0	0	0	0	0	0	11	6	8	1	0	1	4
1233	2	1	3	74	1.47	40	18.5108	2	72	93	1	0	0	0	0	0	0	0	0	0	0	0	0	0	0	0	0	0	0	0	0	0	1	0	0	0	0	0	0	0	0	0	0	4	0	1	1	0	0
1231	2	1	3	72	1.42	35	17.3577	2	89	90	1	0	0	0	0	0	0	0	5	0	0	0	0	0	0	0	0	4	0	1	0	1	0	0	0	0	0	0	0	0	0	0	0	0	0	2	1	0	0
563	1	1	3	67	1.35	29	15.9122	1	122	95	0	0	0	0	0	0	0	8	0	0	0	A	0	0	0	0	0	A	11	0	8	8	0	0	0	0	0	0	0	0	0	11	11	1	8	1	0	0	3
211	2	1	3	63	1.43	31	15.1597	1	85	91	0	0	0	0	0	0	0	8	0	A	A	A	0	0	0	0	A	A	11	0	8	8	0	A	11	0	0	0	0	0	0	A	A	0	8	0	0	0	2
457	2	1	3	74	1.48	57	26.0226	3	104	97	0	0	0	0	0	0	0	0	0	0	0	0	0	0	0	0	0	0	1	1	1	1	4	0	0	0	0	0	0	0	0	0	0	4	1	5	2	0	0
218	2	1	3	64	1.48	34	15.5223	1	108	89	0	0	0	0	0	0	0	0	0	0	0	0	0	0	0	0	0	0	0	0	0	0	1	0	0	0	0	0	0	0	0	0	0	1	0	2	0	0	0
702	1	1	3	71	1.5	37	16.4444	2	87	90	1	0	0	0	0	0	0	0	1	0	0	0	0	0	0	0	0	0	0	1	0	0	0	0	0	0	0	0	0	0	0	0	11	1	0	3	0	0	1
186	2	1	3	64	1.49	37	16.6659	2	106	90	0	0	0	0	0	0	0	1	0	0	0	0	0	0	0	0	0	0	0	0	1	0	1	1	0	0	0	0	0	0	0	0	0	1	0	5	0	0	0
794	1	1	3	60	1.26	22	13.8574	1	70	99	1	0	0	0	0	0	0	8	0	0	0	A	A	0	0	14	A	0	11	1	8	8	1	11	A	0	0	0	0	0	0	11	11	1	8	3	0	0	4
873	1	1	3	76	1.49	47	21.1702	2	91	93	1	0	0	0	0	0	0	0	0	0	0	0	0	0	0	0	0	0	0	1	0	0	0	0	0	0	0	0	0	0	0	0	0	1	0	2	0	0	0
683	1	1	3	69	1.55	36	14.9844	1	75	95	0	0	0	0	0	0	0	0	0	0	0	0	0	0	0	0	0	0	0	0	0	0	0	0	0	0	0	0	0	0	0	0	0	0	0	0	0	0	0
1135	1	1	3	83	1.51	52	22.806	3	57	97	0	0	0	0	0	0	0	0	0	0	0	0	0	0	0	0	0	0	0	1	1	1	1	0	1	0	0	0	0	0	0	0	0	1	1	7	0	0	0
682	1	1	3	75	1.59	39	15.4266	1	58	95	1	0	0	0	0	0	0	0	0	11	0	0	0	0	0	0	0	1	3	0	0	0	0	0	0	0	0	0	0	0	0	0	0	3	0	1	0	2	1
1457	1	4	3	59	1.28	27	16.4795	2	94	91	0	0	0	0	0	0	0	8	0	11	0	0	0	0	0	0	0	0	0	0	8	8	3	0	0	0	0	0	0	0	0	0	11	3	8	0	0	2	2
359	2	1	3	61	1.46	32	15.0122	1	140	74	1	0	0	0	0	0	0	0	0	0	0	0	0	0	0	0	0	0	0	0	0	1	0	0	0	0	0	0	0	0	0	0	0	3	0	1	0	1	0
647	1	1	3	62	1.36	26	14.0571	1	69	95	1	0	0	0	0	0	0	8	1	0	0	8	0	0	0	0	0	0	0	1	8	8	1	0	11	0	0	0	0	0	0	11	0	1	8	4	0	0	2
161	2	1	3	61	1.36	27	14.5978	1	81	93	0	0	0	0	0	0	0	8	0	0	0	A	0	0	0	0	A	0	0	0	8	8	3	11	0	0	0	0	0	0	0	0	0	0	8	0	0	1	1
461	2	1	3	69	1.49	36	16.2155	2	91	114	1	0	0	0	0	0	0	8	0	0	0	11	0	0	0	0	A	0	0	0	8	8	0	0	0	0	0	0	0	0	0	0	0	0	8	0	0	0	1
7	2	1	3	70	1.56	40	16.4366	2	70	96	0	0	0	0	0	0	0	0	0	0	0	0	0	0	1	4	0	0	0	1	0	0	0	0	0	0	0	0	0	0	0	0	0	0	0	2	1	0	0
741	1	1	3	61	1.36	31	16.7604	2	96	87	0	0	0	0	0	0	0	8	1	1	11	A	0	0	0	0	A	11	11	1	8	8	1	11	0	14	0	0	0	0	0	0	A	1	8	5	0	0	4
194	2	1	3	73	1.55	43	17.898	2	127	93	0	0	0	0	0	0	0	0	0	0	0	0	0	0	0	0	0	0	0	0	0	0	0	0	0	0	0	0	0	0	0	0	0	0	0	0	0	0	0
437	2	1	3	68	1.46	35	16.4196	2	92	92	0	0	0	0	0	0	0	8	0	0	0	0	0	0	0	0	0	0	0	0	8	8	0	0	0	0	0	0	0	0	0	0	0	1	9	1	0	0	0
41	3	1	3	59	1.2	22	15.2778	1	94	93	0	0	0	0	0	0	0	8	0	A	A	A	0	0	0	0	A	A	A	0	8	8	0	A	14	A	0	0	0	0	A	13	13	0	8	0	0	0	0
430	2	1	3	66	1.42	32	15.8699	1	72	90	0	0	0	0	0	0	0	0	0	12	0	0	0	0	0	0	0	0	11	0	8	0	0	0	0	0	0	0	0	0	0	0	0	0	0	0	0	0	2
206	2	1	3	66	1.35	28	15.3635	1	78	89	0	0	0	0	0	0	0	8	0	1	0	0	0	0	0	0	A	0	0	0	8	8	1	0	0	0	0	0	0	0	0	0	0	0	8	2	0	0	0
1444	1	4	3	66	1.44	40	19.2901	2	80	88	1	0	0	0	0	0	0	6	6	0	0	0	0	0	0	0	0	0	0	6	6	0	6	0	0	0	0	0	0	0	0	6	6	0	0	0	0	0	0
1415	1	4	3	61	1.39	31	16.0447	2	88	87	1	0	0	0	0	0	0	8	6	A	0	0	0	0	0	0	0	0	0	6	8	0	3	0	0	0	0	0	0	0	0	0	0	3	0	0	0	2	0
1431	1	4	3	77	1.58	49	19.6283	2	74	91	1	0	0	0	0	0	0	8	3	0	0	0	0	0	0	0	0	0	0	3	0	0	0	0	0	0	0	0	0	0	0	0	0	0	0	0	0	2	0
86	3	1	3	82	1.52	40	17.313	2	102	89	1	0	0	0	0	0	0	0	1	0	0	0	0	0	0	0	0	0	0	0	0	0	0	8	0	0	0	0	0	0	0	0	0	1	0	2	0	0	0
465	2	1	3	64	1.51	39	17.1045	2	83	89	0	0	0	0	0	0	0	8	1	0	0	A	0	0	0	0	A	1	11	1	8	1	4	1	0	0	0	0	0	0	0	0	0	4	1	6	2	0	1
1429	1	4	3	70	1.47	39	18.048	2	98	92	1	0	0	0	0	0	0	0	0	0	0	0	0	0	0	0	8	0	0	0	8	8	3	0	0	0	0	0	0	0	0	0	0	3	0	0	0	2	0
892	1	1	3	70	1.54	39	16.4446	2	72	98	0	0	0	0	0	0	0	8	1	0	0	0	0	0	0	0	0	0	A	0	8	0	0	4	0	0	0	0	0	0	0	0	4	3	1	2	2	1	0
648	1	1	3	69	1.47	33	15.2714	1	89	9	1	0	0	0	0	0	0	8	0	11	0	0	0	0	0	0	0	0	11	0	8	8	0	11	0	0	0	0	0	0	0	0	11	0	8	0	0	0	4
1269	1	1	3	80	1.45	40	19.025	2	126	89	1	0	0	0	0	0	0	8	1	0	0	0	0	0	0	1	0	0	11	0	8	8	1	0	0	0	0	0	0	0	0	0	0	0	8	3	0	0	1
24	2	1	3	65	1.41	32	16.0958	2	95	97	0	0	0	0	0	0	0	8	0	8	0	0	0	0	0	0	0	0	0	0	8	0	0	0	0	0	0	0	0	0	0	0	0	1	8	1	0	0	0
1432	1	4	3	67	1.51	40	17.5431	2	87	84	1	0	0	0	0	0	0	0	0	0	0	0	0	0	0	0	0	0	0	3	8	8	2	0	0	0	0	0	0	0	0	0	0	0	0	1	0	1	0
596	1	1	3	77	1.58	43	17.2248	2	83	93	1	0	0	0	0	0	0	0	0	0	0	0	0	0	0	0	0	0	0	0	0	0	0	0	0	0	0	0	0	0	0	0	0	0	0	0	0	0	0
1436	1	4	3	70	1.56	40	16.4366	2	86	94	1	0	0	0	0	0	0	0	0	1	0	0	0	0	0	0	0	0	0	0	0	6	6	0	0	0	0	0	0	0	0	0	0	3	6	1	0	1	0
362	2	1	3	67	1.52	37	16.0145	2	43	88	1	0	0	0	0	0	0	0	0	0	0	A	0	0	0	0	A	8	8	1	0	0	0	A	1	0	0	0	0	0	0	0	0	0	0	2	0	0	0
360	2	1	3	64	1.4	30	15.3061	1	83	92	1	0	0	0	0	0	0	0	1	0	0	0	0	0	0	0	0	0	0	0	0	0	1	0	0	0	0	0	0	0	0	0	0	1	0	3	0	0	0
881	1	1	3	67	1.47	36	16.6597	2	40	95	1	0	0	0	0	0	0	8	0	0	0	0	0	0	0	0	0	0	0	0	8	8	1	11	0	0	0	0	0	0	0	11	A	1	8	2	0	0	2
590	1	1	3	59	1.4	28	14.2857	1	95	90	1	0	0	0	0	0	0	8	0	11	0	A	0	0	0	0	A	0	A	1	8	0	0	0	0	0	0	0	0	0	0	0	0	0	0	1	0	0	1
382	2	1	3	68	1.55	45	18.7305	2	56	84	0	0	0	0	0	0	0	8	1	0	0	0	0	0	0	0	0	0	0	1	0	0	1	0	0	0	0	0	0	0	0	0	0	1	1	5	0	0	0
718	1	1	3	69	1.4	34	17.3469	2	96	92	1	0	0	0	0	0	0	8	0	11	0	0	0	0	0	0	0	0	11	0	8	8	1	0	0	0	0	0	0	0	0	0	11	1	8	2	0	0	3
617	1	1	3	74	1.62	46	17.5278	2	87	95	1	0	0	0	0	0	0	0	0	0	0	0	0	0	0	0	0	0	0	0	0	0	0	0	0	0	0	0	0	0	0	0	0	0	0	0	0	0	0
1448	1	4	3	63	1.34	29	16.1506	2	109	92	1	0	0	0	0	0	0	8	2	11	A	0	0	0	0	0	0	0	0	6	0	1	6	0	0	0	0	0	0	0	0	0	0	6	1	3	0	0	1
924	1	1	3	73	1.49	39	17.5668	2	89	95	1	0	0	0	0	0	0	0	0	0	0	0	0	0	0	0	0	0	0	1	1	1	0	0	0	0	0	0	0	0	0	0	4	0	0	3	1	0	0
688	1	1	3	76	1.59	41	16.2177	2	87	99	1	0	0	0	0	0	0	0	0	0	0	0	0	0	0	0	0	0	0	0	0	0	0	0	0	0	0	0	0	0	0	0	0	1	1	2	0	0	0
798	1	1	3	61	1.36	28	15.1384	1	48	96	1	0	0	0	0	0	0	8	1	11	0	0	0	0	0	0	0	0	11	0	8	8	1	11	A	0	0	0	0	0	0	A	11	1	8	3	0	0	4
441	2	1	3	64	1.46	33	15.4813	1	80	97	0	0	0	0	0	0	0	8	0	A	0	0	0	0	0	0	0	0	0	3	8	8	1	0	0	0	0	0	0	0	0	0	0	0	8	1	0	1	0
1460	1	4	3	68	1.39	34	17.5974	2	74	92	0	0	0	0	0	0	0	8	0	4	0	A	0	0	0	0	A	0	0	6	8	1	0	0	0	0	0	0	0	0	0	0	6	6	8	1	1	0	0
902	1	1	3	73	1.47	35	16.197	2	54	95	1	0	0	0	0	0	0	0	0	0	0	0	0	0	0	0	0	0	0	0	0	0	1	0	0	0	0	0	0	0	0	0	0	0	0	1	0	0	0
589	1	1	3	64	1.52	36	15.5817	1	62	95	1	0	0	0	0	0	0	8	0	0	0	8	0	0	0	0	0	0	0	0	8	0	3	1	0	0	0	0	0	0	0	1	0	2	8	3	0	1	0
906	1	1	3	74	1.45	35	16.6468	2	145	95	0	0	0	0	0	0	0	0	0	0	0	0	0	0	0	0	0	0	0	0	1	0	0	0	0	0	0	0	0	0	0	0	0	3	0	1	0	1	0
1280	1	1	3	68	1.39	30	15.5271	1	113	92	1	0	0	0	0	0	0	8	3	0	0	A	0	0	0	0	0	0	0	3	8	8	1	11	0	0	0	0	0	0	0	0	11	1	8	2	0	2	2
320	2	1	3	68	1.47	36	16.6597	2	100	88	0	0	0	0	0	0	0	0	0	0	0	0	0	0	0	0	0	0	0	0	0	0	0	0	0	0	0	0	0	0	0	0	0	0	0	0	0	0	0
853	1	1	3	62	1.33	23	13.0024	1	57	96	1	0	0	0	0	0	0	8	1	11	14	0	0	0	0	0	14	11	11	1	8	8	1	11	14	0	0	0	0	0	0	0	11	1	8	4	0	0	5
845	1	1	3	76	1.44	41	19.7724	2	75	95	1	0	0	0	0	0	0	8	1	0	0	0	1	1	1	1	0	0	0	1	8	8	1	0	0	0	0	0	0	0	0	0	0	1	8	8	0	0	0
209	2	1	3	64	1.45	30	14.2687	1	80	93	0	0	0	0	0	0	0	8	0	0	0	0	0	0	0	0	0	0	0	0	8	8	0	11	14	0	0	0	0	0	0	0	0	0	8	0	0	0	1
1424	1	4	3	73	1.51	36	15.7888	1	73	92	1	0	0	0	0	0	0	0	3	0	0	0	0	3	0	0	0	0	0	3	1	6	3	0	0	0	0	0	0	0	0	0	0	3	6	1	0	5	0
1289	1	1	3	82	1.57	45	18.2563	2	113	87	0	0	0	0	0	0	0	0	1	0	0	0	0	0	0	0	0	0	0	3	1	1	3	0	0	0	0	0	0	0	0	0	0	2	0	4	0	2	0
1318	1	1	3	75	1.56	43	17.6693	2	90	89	0	0	0	0	0	0	0	0	0	0	0	0	0	0	0	0	0	0	0	3	1	0	0	0	0	0	0	0	0	0	0	0	T	3	0	1	0	2	0
888	1	1	3	60	1.36	30	16.2197	2	86	99	1	0	0	0	0	0	0	0	0	0	0	0	0	0	0	0	0	0	0	0	0	0	0	0	0	0	0	0	0	0	0	0	0	0	0	0	0	0	0
440	2	1	3	61	1.52	30	12.9848	1	102	68	0	0	0	0	0	0	0	8	0	A	0	0	0	0	0	0	0	0	13	0	8	0	0	0	0	0	0	0	0	0	0	0	0	3	8	0	0	1	0
1420	1	4	3	63	1.31	27	15.7333	1	120	90	1	0	0	0	0	0	0	8	0	11	A	A	0	0	0	0	A	A	A	3	8	8	2	14	0	0	0	0	0	0	A	0	0	3	8	1	0	2	1
1439	1	4	3	69	1.45	35	16.6468	2	70	95	0	0	0	0	0	0	0	0	0	0	0	0	0	0	0	A	0	0	0	6	6	6	6	0	0	0	0	0	0	0	0	0	0	0	0	0	0	0	0
874	1	1	3	62	1.31	27	15.7333	1	78	99	1	0	0	0	0	0	0	8	0	A	A	0	0	0	0	0	A	A	A	0	8	8	0	A	A	0	0	0	0	0	A	11	A	0	8	0	0	0	1
644	1	1	3	70	1.57	44	17.8506	2	100	83	1	0	0	0	0	0	0	0	0	0	0	0	0	0	0	0	0	0	0	0	0	0	1	0	0	0	0	0	0	0	0	0	0	3	0	1	0	1	0
927	1	1	3	76	1.53	41	17.5146	2	93	95	1	0	0	0	0	0	0	0	0	0	0	0	0	0	0	0	0	0	0	0	0	1	1	1	0	0	0	0	0	0	0	0	0	0	0	3	0	0	0
50	3	1	3	66	1.42	29	14.3821	1	116	94	0	0	0	0	0	0	0	0	0	0	0	0	0	0	0	0	A	0	0	0	0	0	14	0	0	0	0	0	0	0	0	0	14	0	8	0	0	0	0
1449	1	4	3	78	1.42	44	21.8211	2	89	91	0	0	0	0	0	0	0	0	0	0	0	0	0	0	0	0	0	0	0	0	0	0	0	0	0	0	0	0	0	0	0	0	0	0	0	0	0	0	0
867	1	1	3	68	1.5	39	17.3333	2	114	94	1	0	0	0	0	0	0	0	1	0	0	0	0	0	0	0	0	0	0	1	0	0	1	0	0	0	0	0	0	0	0	0	0	1	0	4	0	0	0
221	2	1	3	68	1.53	35	14.9515	1	91	91	0	0	0	0	0	0	0	8	0	0	0	0	0	0	0	0	0	0	0	0	0	0	0	0	0	0	0	0	0	0	0	0	0	0	0	0	0	0	0
1441	1	4	3	73	1.41	35	17.6047	2	81	93	1	0	0	0	0	0	0	8	6	0	0	0	0	0	0	0	0	0	A	6	8	1	6	0	0	0	0	0	0	0	0	0	0	6	1	2	0	0	0
358	2	1	3	65	1.55	35	14.5682	1	85	89	1	0	0	0	0	0	0	8	0	0	0	8	0	0	0	0	8	0	11	3	8	8	3	0	0	0	0	0	0	0	0	0	0	1	8	1	0	2	1
432	2	1	3	65	1.47	35	16.197	2	95	93	1	0	0	0	0	0	0	0	0	A	0	0	8	0	0	8	A	0	A	0	0	0	0	A	0	0	0	0	0	0	0	0	A	0	0	0	0	0	0
1451	1	4	3	68	1.39	30	15.5271	1	109	88	1	0	0	0	0	0	0	8	0	0	0	11	0	0	0	0	0	0	0	6	8	8	6	0	0	0	0	0	0	0	0	0	11	0	0	0	0	0	2
689	1	1	3	79	1.64	48	17.8465	2	78	93	0	0	0	0	0	0	0	0	0	0	0	0	0	0	0	8	0	0	0	0	0	0	0	0	0	0	0	0	0	0	0	0	0	0	0	0	0	0	0
1315	1	1	3	95	1.56	66	27.1203	3	95	88	1	0	0	0	0	0	0	8	1	0	0	0	0	0	0	0	0	0	0	0	8	0	1	0	0	0	0	0	0	0	0	0	0	1	8	3	0	0	0
685	1	1	3	72	1.53	41	17.5146	2	57	99	0	0	0	0	0	0	0	1	1	0	0	0	0	0	0	0	0	0	0	1	0	1	3	0	0	0	0	0	0	0	0	0	0	3	1	5	0	2	0
76	2	1	3	65	1.56	41	16.8475	2	82	91	0	0	0	0	0	0	0	0	0	0	1	0	0	0	0	0	0	1	0	1	0	0	1	1	0	0	0	0	0	0	0	0	0	2	0	6	0	0	0
1146	1	1	3	74	1.63	42	15.8079	1	70	93	0	0	0	0	0	0	0	0	0	0	0	0	0	0	0	0	0	1	0	0	0	0	0	1	0	0	0	0	0	0	0	0	4	0	0	2	1	0	0
212	2	1	3	61	1.42	25	12.3983	1	80	97	0	0	0	0	0	0	0	8	0	0	0	0	0	0	0	0	0	0	0	1	8	0	1	0	0	0	0	0	0	0	0	0	0	1	0	3	0	0	0
160	2	1	3	62	1.41	27	13.5808	1	108	96	0	0	0	0	0	0	0	8	0	A	A	A	0	0	0	0	A	A	A	0	8	8	0	A	A	8	0	0	0	0	A	A	A	0	8	0	0	0	0
361	2	1	3	61	1.45	29	13.7931	1	92	97	1	0	0	0	0	0	0	8	0	0	0	0	0	0	0	0	0	0	0	0	8	8	0	0	0	0	0	0	0	0	0	0	0	0	8	0	0	0	0
877	1	1	3	63	1.29	28	16.8259	2	54	95	1	0	0	0	0	0	0	8	1	0	0	8	0	0	0	0	0	0	11	4	8	8	1	0	0	0	0	0	0	0	0	0	11	0	8	2	1	0	2
984	1	2	3	77	1.54	46	19.3962	2	75	79	0	0	0	0	0	0	0	1	1	0	0	0	0	0	0	0	0	0	0	0	1	1	0	0	0	0	0	0	0	0	0	0	0	1	1	6	0	0	0
90	3	1	3	60	1.38	32	16.8032	2	93	82	1	0	0	0	0	0	0	8	1	11	11	A	0	0	0	0	A	A	A	1	8	8	0	11	A	8	0	0	0	0	0	0	14	1	8	3	0	0	3
860	1	1	3	66	1.33	26	14.6984	1	108	95	1	0	0	0	0	0	0	8	0	11	0	0	0	0	0	0	0	A	11	0	8	8	0	11	11	0	0	0	0	0	0	0	0	1	8	1	0	0	4
195	2	1	3	68	1.57	42	17.0392	2	88	91	0	0	0	0	0	0	0	1	1	0	0	0	0	0	0	0	0	0	0	0	0	0	0	1	0	0	0	0	0	0	0	0	0	0	0	3	0	0	0
701	1	1	3	69	1.47	38	17.5853	2	92	99	1	0	0	0	0	0	0	8	0	0	2	0	0	1	1	0	0	0	0	0	8	0	0	11	0	0	0	0	0	0	0	0	0	0	0	3	0	0	1
704	1	1	3	69	1.48	39	17.805	2	104	92	0	0	0	0	0	0	0	8	0	0	0	0	0	0	0	0	0	0	0	0	8	0	0	0	0	0	0	0	0	A	0	0	0	0	0	0	0	0	0
315	2	1	3	69	1.49	39	17.5668	2	81	82	1	0	0	0	0	0	0	0	0	0	0	0	0	0	0	0	0	0	0	1	0	0	1	0	0	0	0	0	0	0	0	0	1	0	1	4	0	0	0
891	1	1	3	67	1.41	31	15.5928	1	76	99	1	0	0	0	0	0	0	0	4	0	0	0	0	0	0	0	0	0	0	1	1	0	4	0	0	0	0	0	0	0	0	0	0	3	1	3	2	1	0
823	1	1	3	64	1.31	30	17.4815	2	88	97	0	0	0	0	0	0	0	8	1	11	A	A	0	0	0	0	14	A	11	0	8	8	1	A	A	0	0	0	0	0	0	0	11	1	8	3	0	0	3
427	2	1	3	65	1.32	29	16.6437	2	84	91	1	0	0	0	0	0	0	8	0	A	A	A	0	0	0	0	A	11	11	0	8	8	0	11	A	0	0	0	0	0	0	8	14	0	8	0	0	0	3
554	1	1	3	63	1.37	29	15.451	1	101	95	0	0	0	0	0	0	0	8	1	A	11	0	0	0	0	0	0	A	11	0	8	8	0	11	A	0	0	0	0	0	0	A	11	0	8	1	0	0	4
429	2	1	3	62	1.31	25	14.5679	1	90	97	1	0	0	0	0	0	0	8	1	0	0	0	0	0	0	0	0	0	0	1	8	8	1	0	0	0	0	0	0	0	0	0	0	0	8	3	0	0	0
697	1	1	3	68	1.57	38	15.4164	1	92	89	0	0	0	0	0	0	0	0	0	0	0	0	0	0	0	0	0	0	0	0	0	0	0	0	0	0	0	0	0	0	0	0	0	0	0	0	0	0	0
1142	1	1	3	79	1.57	54	21.9076	2	114	95	1	0	0	0	0	0	0	0	0	0	0	0	0	0	0	0	0	0	0	0	0	0	1	0	0	0	0	0	0	0	0	0	1	1	1	4	0	0	0
260	2	1	3	63	1.36	25	13.5164	1	82	86	0	0	0	0	0	0	0	8	0	0	0	0	0	0	0	0	8	0	0	1	8	0	1	0	0	0	0	0	0	0	0	0	0	0	8	2	0	0	0
691	1	1	3	81	1.68	46	16.2982	2	68	80	0	0	0	0	0	0	0	1	1	0	4	0	0	0	0	0	11	3	0	1	0	1	1	0	0	0	0	0	0	0	0	0	0	3	1	6	1	2	1
705	1	1	3	62	1.37	28	14.9182	1	57	99	1	0	0	0	0	0	0	8	3	11	0	0	0	0	0	0	A	A	11	0	8	8	0	11	11	0	0	0	0	0	0	0	11	1	8	1	0	1	5
214	2	1	3	64	1.6	39	15.2344	1	86	97	0	0	0	0	0	0	0	0	0	0	0	0	0	0	0	0	0	0	0	0	0	0	0	0	0	0	0	0	0	0	0	0	0	1	0	1	0	0	0
319	2	1	3	67	1.53	36	15.3787	1	95	93	1	0	0	0	0	0	0	0	1	0	0	0	0	0	0	0	0	0	0	0	8	8	1	0	0	0	0	0	0	0	0	0	0	1	0	3	0	0	0
1404	1	4	3	65	1.31	29	16.8988	2	105	92	1	0	0	0	0	0	0	8	0	11	A	11	0	0	0	0	11	11	14	0	8	8	6	12	11	0	0	0	0	0	0	14	G	6	8	0	0	0	6
172	2	1	3	61	1.38	28	14.7028	1	115	90	0	0	0	0	0	0	0	0	0	0	0	0	0	0	0	0	0	0	0	0	0	8	0	11	0	0	0	0	0	0	0	0	0	0	8	0	0	0	1
140	2	1	3	52	1.2	21	14.5833	1	70	86	0	0	0	0	0	0	0	8	0	11	11	A	0	0	0	0	A	A	11	0	8	8	0	A	A	A	0	0	0	0	A	11	11	0	8	0	0	0	5
716	1	1	3	73	1.53	42	17.9418	2	54	95	1	0	0	0	0	0	0	1	0	0	0	0	0	0	0	0	0	1	0	0	1	1	3	0	0	0	0	0	0	0	0	0	0	1	1	6	0	1	0
855	1	1	3	67	1.4	28	14.2857	1	96	95	1	0	0	0	0	0	0	8	1	A	A	A	0	0	0	A	A	A	A	0	8	8	1	A	A	A	0	0	0	0	A	A	11	0	8	2	0	0	1
978	1	1	3	77	1.45	42	19.9762	2	62	99	0	0	0	0	0	0	0	0	0	0	0	0	0	0	0	0	0	0	0	0	0	8	0	0	0	0	0	0	0	0	0	0	0	0	0	0	0	0	0
929	1	1	3	73	1.49	39	17.5668	2	85	97	0	0	0	0	0	0	0	0	0	0	0	0	0	0	0	0	0	0	0	0	0	0	0	0	0	0	0	0	0	0	0	0	0	0	0	0	0	0	0
213	2	1	3	65	1.58	40	16.0231	2	85	93	0	0	0	0	0	0	0	8	3	0	0	0	0	0	0	0	0	0	0	0	8	8	1	0	0	0	0	0	0	0	0	0	0	0	0	1	0	1	0
1230	2	1	3	66	1.52	41	17.7458	2	86	82	1	0	0	0	0	0	0	8	0	A	0	A	0	0	0	0	0	0	A	0	8	8	0	A	0	0	0	0	0	0	0	0	A	0	8	0	0	0	0
1021	1	2	3	79	1.48	39	17.805	2	130	90	0	0	0	0	0	0	0	0	0	0	0	0	0	0	0	0	0	0	0	0	0	1	3	0	0	0	0	0	0	0	0	0	0	0	0	1	0	1	0
1443	1	4	3	79	1.52	40	17.313	2	72	95	0	0	0	0	0	0	0	8	6	0	0	0	0	0	0	0	0	0	0	0	6	8	6	A	0	0	0	0	0	0	0	0	0	6	8	0	0	0	0
826	1	1	3	69	1.42	30	14.878	1	72	99	1	0	0	0	0	0	0	8	0	0	0	0	0	0	0	0	0	0	0	1	8	0	1	0	0	0	0	0	0	0	0	0	0	3	0	2	0	1	0
173	2	1	3	62	1.37	28	14.9182	1	97	89	0	0	0	0	0	0	0	8	0	14	11	A	0	0	0	0	A	11	A	0	8	8	0	13	11	A	0	0	0	0	A	8	13	1	8	1	0	0	3
911	1	1	3	70	1.35	30	16.4609	2	55	95	1	0	0	0	0	0	0	8	0	0	0	0	0	0	0	0	0	0	0	0	8	0	0	0	0	0	0	0	0	0	0	0	0	0	0	0	0	0	0
880	1	1	3	67	1.48	38	17.3484	2	115	96	1	0	0	0	0	0	0	8	0	0	0	0	0	0	0	0	0	0	0	0	8	0	0	0	0	0	0	0	0	0	0	0	0	0	0	0	0	0	0
163	2	1	3	60	1.35	26	14.2661	1	99	89	0	0	0	0	0	0	0	8	0	8	0	8	0	0	0	0	0	0	11	0	8	8	0	11	0	0	0	0	0	0	0	0	0	1	8	1	0	0	2
690	1	1	3	83	1.65	47	17.2635	2	87	87	0	0	0	0	0	0	0	0	0	0	0	0	0	0	0	0	0	0	0	0	0	0	0	0	0	0	0	0	0	0	0	0	11	1	0	1	0	0	1
182	2	1	3	67	1.51	38	16.6659	2	92	86	1	0	0	0	0	0	0	0	0	0	0	0	0	0	0	0	0	0	0	0	0	0	0	8	0	0	0	0	0	0	0	0	0	1	0	1	0	0	0
1413	1	4	3	60	1.35	28	15.3635	1	95	91	1	0	0	0	0	0	0	8	0	A	A	A	0	0	0	0	11	A	11	0	8	8	0	13	13	A	0	0	0	0	A	11	11	0	8	0	0	0	4
363	2	1	3	64	1.37	28	14.9182	1	100	87	1	0	0	0	0	0	0	0	0	0	0	0	0	0	0	0	0	0	0	1	0	1	1	1	0	0	0	0	0	0	0	0	0	1	1	6	0	0	0
722	1	1	3	62	1.38	29	15.2279	1	56	96	1	0	0	0	0	0	0	8	0	11	11	A	0	0	0	0	A	0	11	0	8	8	0	11	0	0	0	0	0	0	0	0	11	0	8	0	0	0	5
174	2	1	3	55	1.28	23	14.0381	1	86	87	0	0	0	0	0	0	0	8	0	A	11	A	0	0	0	0	8	0	A	1	8	8	0	11	0	0	0	0	0	0	0	0	A	1	8	2	0	0	2
671	1	1	3	69	1.4	32	16.3265	2	100	92	1	0	0	0	0	0	0	8	3	0	1	0	0	0	0	0	0	0	0	0	8	8	3	0	0	0	0	0	0	0	0	0	1	1	8	3	0	2	0
124	3	1	3	63	1.26	25	15.747	1	104	90	0	0	0	0	0	0	0	8	0	0	0	A	0	0	0	0	11	0	11	0	8	8	0	A	A	A	0	0	0	0	A	A	A	0	8	0	0	0	2
428	2	1	3	68	1.42	30	14.878	1	62	76	0	0	0	0	0	0	0	8	0	0	0	0	0	0	0	0	0	0	0	0	8	0	3	0	0	0	0	0	0	0	0	0	12	0	0	0	0	1	1
455	2	1	3	69	1.63	44	16.5607	2	75	90	0	0	0	0	0	0	0	0	1	0	0	0	0	0	0	0	0	0	0	1	0	0	0	0	0	0	0	0	0	0	0	0	0	1	0	3	0	0	0
841	1	1	3	77	1.54	44	18.5529	2	64	98	1	0	0	0	0	0	0	0	0	0	0	0	0	0	0	0	0	0	0	1	0	0	1	0	0	0	0	0	0	0	0	0	0	1	0	3	0	0	0
75	2	1	3	63	1.72	49	16.563	2	84	97	0	0	0	0	0	0	0	0	0	0	0	0	0	0	0	0	0	0	0	0	0	0	1	0	0	0	0	0	0	0	0	0	0	0	0	1	0	0	0
883	1	1	3	60	1.31	23	13.4025	1	85	97	1	0	0	0	0	0	0	8	1	11	0	0	0	0	0	0	0	0	11	1	8	0	2	12	0	0	0	0	0	0	0	14	0	1	0	4	0	0	3
10	2	1	3	62	1.54	39	16.4446	2	89	92	0	0	0	0	0	0	0	0	0	0	0	0	0	0	0	0	0	0	0	0	1	0	0	0	0	0	0	0	0	0	0	0	0	0	0	1	0	0	0
133	2	1	3	56	1.3	24	14.2012	1	109	88	0	0	0	0	0	0	0	8	0	11	11	A	0	0	0	0	A	A	A	0	8	8	0	0	0	0	0	0	0	0	A	A	11	0	8	0	0	0	3
669	1	1	3	72	1.47	34	15.7342	1	96	97	1	0	0	0	0	0	0	8	0	13	0	0	0	0	0	0	0	0	11	0	8	0	0	0	0	0	0	0	0	0	0	0	0	0	0	0	0	0	1
453	2	1	3	72	1.6	45	17.5781	2	101	96	0	0	0	0	0	0	0	1	1	0	0	0	0	0	0	0	0	0	0	1	1	0	0	0	0	0	0	0	0	0	0	0	0	3	0	4	0	1	0
778	1	1	3	75	1.62	46	17.5278	2	101	92	1	0	0	0	0	0	0	0	1	0	0	0	0	2	2	0	0	0	0	0	0	0	0	0	0	0	0	0	0	0	0	0	0	2	0	4	0	0	0
676	1	1	3	68	1.44	35	16.8789	2	115	95	0	0	0	0	0	0	0	8	1	11	0	0	0	0	0	0	0	0	11	1	8	8	2	0	0	0	0	0	0	0	0	0	11	1	8	4	0	0	3
674	1	1	3	56	1.44	36	17.3611	2	120	93	1	0	0	0	0	0	0	0	0	0	0	0	0	0	0	0	0	0	0	0	0	0	1	0	0	0	0	0	0	0	0	1	1	0	0	3	0	0	0
1268	2	1	3	65	1.49	38	17.1163	2	43	87	1	0	0	0	0	0	0	8	2	0	0	0	0	0	0	0	0	0	0	1	8	0	1	0	0	0	0	0	0	0	0	0	0	0	8	3	0	0	0
401	2	1	3	66	1.55	32	13.3195	1	87	88	0	0	0	0	0	0	0	0	1	11	0	0	0	0	0	0	0	1	0	1	0	0	1	11	0	0	0	0	0	0	0	0	11	4	1	5	1	0	3
862	1	1	3	68	1.4	30	15.3061	1	106	95	1	0	0	0	0	0	0	8	0	A	0	A	0	0	0	0	8	0	0	0	8	0	0	0	0	0	0	0	0	0	0	0	11	0	0	0	0	0	1
797	1	1	3	66	1.45	30	14.2687	1	57	99	1	0	0	0	0	0	0	8	1	0	0	0	0	0	0	0	0	11	0	0	8	8	1	0	0	0	0	0	0	0	0	0	0	1	8	3	0	0	1
220	2	1	3	62	1.41	27	13.5808	1	97	93	0	0	0	0	0	0	0	8	1	A	0	0	0	0	0	0	0	0	14	1	8	8	1	0	0	0	0	0	0	0	0	0	0	1	0	4	0	0	0
1399	1	4	3	71	1.42	36	17.8536	2	66	92	1	0	0	0	0	0	0	1	7	0	0	0	0	0	0	0	0	0	12	0	8	0	7	0	0	0	0	0	0	0	0	0	0	3	0	1	0	1	1
436	2	1	3	62	1.48	31	14.1527	1	80	70	1	0	0	0	0	0	0	8	0	A	0	A	0	0	0	0	A	0	A	0	8	8	0	A	0	0	0	0	0	0	0	0	A	0	8	0	0	0	0
49	3	1	3	65	1.26	23	14.4873	1	74	83	0	0	0	0	0	0	0	8	0	11	0	A	0	0	0	0	A	11	A	0	8	8	1	11	11	A	0	0	0	0	A	11	11	1	8	2	0	0	6
646	1	1	3	72	1.47	41	18.9736	2	104	90	0	0	0	0	0	0	0	8	0	11	0	0	0	0	0	0	0	0	11	0	8	8	0	11	0	0	0	0	0	0	0	0	12	0	8	0	0	0	4
598	1	1	3	83	1.57	44	17.8506	2	120	92	0	0	0	0	0	0	0	0	0	0	0	0	0	0	0	0	0	0	0	1	0	0	1	0	0	0	0	0	0	0	0	0	0	0	0	2	0	0	0
271	2	1	3	75	1.34	30	16.7075	2	120	92	0	0	0	0	0	0	0	8	0	0	0	0	0	0	0	0	0	0	11	1	8	8	0	11	0	0	0	0	0	0	0	A	11	0	8	1	0	0	3
1147	1	1	3	76	1.47	47	21.7502	2	84	98	1	0	0	0	0	0	0	0	0	0	0	0	0	0	0	0	0	0	0	0	0	1	4	0	0	0	0	0	0	0	0	0	0	0	1	2	1	0	0
1238	2	1	3	77	1.45	35	16.6468	2	92	89	1	0	0	0	0	0	0	8	1	0	0	0	0	0	0	0	0	0	0	1	8	8	0	0	0	0	0	0	0	0	0	0	0	1	8	3	0	0	0
390	2	1	3	61	1.48	33	15.0657	1	125	92	0	0	0	0	0	0	0	0	1	0	0	0	0	0	0	0	0	0	0	1	1	1	1	0	0	0	0	0	0	0	0	0	0	1	0	6	0	0	0
699	1	1	3	68	1.53	36	15.3787	1	92	91	1	0	0	0	0	0	0	8	0	0	0	0	0	0	0	0	0	0	0	0	8	8	0	11	0	0	0	0	0	0	0	0	0	0	8	0	0	0	1
518	1	1	3	69	1.38	29	15.2279	1	91	99	1	0	0	0	0	0	0	8	0	0	0	11	0	0	0	0	0	0	0	1	8	8	0	0	0	0	0	0	0	0	0	0	0	1	8	2	0	0	1
486	2	1	3	62	1.43	35	17.1158	2	114	91	0	0	0	0	0	0	0	0	0	0	0	0	0	0	0	0	0	0	0	1	0	0	0	0	0	0	0	0	0	0	0	0	0	0	0	1	0	0	0
897	1	1	3	70	1.4	31	15.8163	1	60	95	1	0	0	0	0	0	0	0	1	0	0	0	0	0	0	0	0	0	0	1	0	0	1	1	0	0	0	0	0	0	0	0	0	3	0	4	0	1	0
1228	2	1	3	71	1.45	31	14.7444	1	89	93	1	0	0	0	0	0	0	0	1	0	0	0	0	0	0	0	0	0	0	1	0	1	1	0	0	0	0	0	0	0	0	0	0	1	1	6	0	0	0
864	1	1	3	67	1.46	39	18.2961	2	89	92	1	0	0	0	0	0	0	8	0	A	A	A	0	0	0	A	A	11	11	0	8	8	0	A	A	A	0	0	0	0	A	A	A	0	8	0	0	0	2
1183	1	1	3	56	1.27	23	14.26	1	90	99	0	0	0	0	0	0	0	8	1	11	14	A	0	1	0	0	A	0	11	1	8	8	1	11	A	14	0	0	0	0	14	14	A	1	8	5	0	0	3
928	1	1	3	73	1.51	30	13.1573	1	56	95	0	0	0	0	0	0	0	0	0	0	0	0	0	0	0	0	0	0	0	3	0	0	0	0	0	0	0	0	0	0	0	0	0	3	0	0	0	2	0
643	1	1	3	80	1.6	55	21.4844	2	69	95	0	0	0	0	0	0	0	0	0	0	0	0	0	0	0	0	0	0	0	0	0	0	0	0	0	0	0	0	0	0	0	0	0	1	0	1	0	0	0
389	2	1	3	67	1.54	40	16.8663	2	76	92	0	0	0	0	0	0	0	1	0	0	0	0	0	0	0	0	0	0	0	0	0	0	1	0	0	0	0	0	0	0	0	0	0	3	1	3	0	1	0
434	2	1	3	74	1.45	41	19.5006	2	95	100	1	0	0	0	0	0	0	0	3	0	0	0	0	0	0	0	0	0	0	3	0	0	3	0	0	0	0	0	0	0	0	0	0	3	3	0	0	5	0
1421	1	4	3	64	1.4	34	17.3469	2	76	96	1	0	0	0	0	0	0	8	2	0	11	A	0	0	0	0	A	A	14	1	8	8	3	11	14	A	0	0	0	0	A	11	11	3	8	2	0	2	4
933	1	1	3	61	1.42	31	15.3739	1	118	97	0	0	0	0	0	0	0	0	1	0	0	0	0	0	0	0	0	0	0	1	8	1	1	0	0	0	0	0	0	0	0	0	0	1	0	5	0	0	0
454	2	1	3	69	1.52	35	15.1489	1	90	91	0	0	0	0	0	0	0	0	1	0	0	1	1	1	1	1	1	0	0	1	0	0	1	0	0	1	1	1	1	1	1	0	0	1	0	16	0	0	0
639	1	1	3	76	1.63	51	19.1953	2	60	93	1	0	0	0	0	0	0	1	1	0	0	0	0	0	0	0	0	0	0	1	1	1	0	0	0	0	0	0	0	0	0	0	0	1	1	7	0	0	0
616	1	1	3	57	1.45	30	14.2687	1	94	90	0	0	0	0	0	0	0	8	1	0	0	0	0	0	0	0	0	0	0	1	8	8	1	0	0	0	0	0	0	0	0	0	0	1	8	4	0	0	0
257	2	1	3	77	1.4	42	21.4286	2	85	91	0	0	0	0	0	0	0	8	1	11	A	A	0	0	0	0	A	A	11	0	8	8	1	A	A	A	0	0	0	0	A	A	11	1	8	3	0	0	3
367	2	1	3	66	1.54	45	18.9745	2	76	95	1	0	0	0	0	0	0	1	1	0	0	0	0	0	0	0	0	0	0	1	1	1	1	0	0	0	0	0	0	0	0	0	0	2	1	8	0	0	0
68	2	1	3	72	1.7	56	19.3772	2	69	93	1	0	0	0	0	0	0	0	0	0	0	0	0	0	0	0	0	0	0	0	0	3	0	0	0	0	0	0	0	0	0	0	0	3	3	0	0	3	0
168	2	1	3	70	1.51	43	18.8588	2	88	90	1	0	0	0	0	0	0	8	1	8	0	0	0	0	0	0	0	0	11	1	8	8	1	0	0	0	0	0	0	0	0	0	0	1	8	4	0	0	1
854	1	1	3	62	1.41	32	16.0958	2	84	94	1	0	0	0	0	0	0	8	0	0	0	8	0	0	0	0	A	0	0	0	8	8	1	0	0	0	0	0	0	0	0	0	0	1	8	2	0	0	0
1323	1	4	3	78	1.59	45	17.7999	2	101	97	0	0	0	0	0	0	0	0	3	0	0	0	0	0	0	0	0	0	0	0	0	6	7	0	0	0	0	0	0	0	0	0	0	3	0	0	0	2	0
846	1	1	3	63	1.36	27	14.5978	1	90	95	1	0	0	0	0	0	0	8	1	A	0	A	0	0	0	0	0	0	11	1	8	8	1	A	0	0	0	0	0	0	0	0	A	0	8	3	0	0	1
1458	1	4	3	60	1.34	31	17.2644	2	89	70	1	0	0	0	0	0	0	8	0	A	A	A	0	0	0	0	A	11	A	0	8	8	6	0	0	A	0	0	0	0	A	A	A	6	8	0	0	0	1
645	1	1	3	80	1.56	46	18.902	2	73	98	0	0	0	0	0	0	0	0	1	0	0	0	0	0	0	0	0	0	0	1	0	1	1	0	0	0	0	0	0	0	0	0	0	0	1	5	0	0	0
1410	1	4	3	59	1.26	26	16.3769	2	91	91	1	0	0	0	0	0	0	8	0	0	0	0	0	0	0	0	0	0	11	0	8	8	3	11	0	0	0	0	0	0	0	0	11	3	8	0	0	2	3
779	1	1	3	70	1.4	32	16.3265	2	79	86	1	0	0	0	0	0	0	8	0	A	A	A	0	0	0	0	A	A	A	0	8	8	0	11	11	A	0	0	0	0	0	0	0	0	8	0	0	0	2
889	1	1	3	68	1.41	32	16.0958	2	53	95	1	0	0	0	0	0	0	0	1	0	0	0	0	0	0	0	0	0	0	3	0	0	1	0	0	0	0	0	0	0	0	0	0	1	0	3	0	1	0
191	2	1	3	64	1.53	36	15.3787	1	116	96	0	0	0	0	0	0	0	0	0	0	0	0	0	0	0	0	0	0	0	1	0	0	1	0	0	0	0	0	0	0	0	0	0	1	0	3	0	0	0
269	2	1	3	78	1.27	25	15.5	1	97	97	0	0	0	0	0	0	0	8	3	11	11	11	0	0	0	0	11	0	11	1	8	8	3	8	0	0	0	0	0	0	11	11	0	1	8	2	0	2	7
556	1	1	3	65	1.33	29	16.3944	2	82	96	0	0	0	0	0	0	0	8	0	A	A	A	0	0	0	0	A	A	A	0	8	8	0	12	12	A	0	0	0	0	A	A	A	0	8	0	0	0	2
52	2	1	3	77	1.59	56	22.151	2	77	92	0	0	0	0	0	0	0	8	1	0	1	0	0	0	0	0	0	0	0	1	0	8	1	0	0	0	0	0	0	0	0	0	0	1	8	5	0	0	0
1447	1	4	3	70	1.46	37	17.3579	2	56	92	0	0	0	0	0	0	0	8	6	A	11	0	A	0	0	8	0	11	A	0	8	8	0	11	11	0	0	0	0	0	0	11	G	0	0	0	0	0	5
910	1	1	3	80	1.54	48	20.2395	2	75	97	1	0	0	0	0	0	0	0	0	0	0	0	0	0	0	0	0	0	0	0	0	0	0	0	0	0	0	0	0	0	0	0	0	0	0	0	0	0	0
917	1	1	3	74	1.53	43	18.369	2	123	97	0	0	0	0	0	0	0	0	0	0	0	0	8	0	0	0	0	0	0	0	0	0	0	0	0	0	0	0	0	0	0	0	0	0	0	0	0	0	0
666	1	1	3	77	1.44	38	18.3256	2	112	98	0	0	0	0	0	0	0	0	0	0	0	0	0	0	0	0	0	0	0	1	0	1	0	0	0	0	0	0	0	0	0	0	0	1	1	4	0	0	0
1405	1	4	3	64	1.28	25	15.2588	1	87	90	1	0	0	0	0	0	0	8	0	A	A	A	A	0	0	A	A	0	0	0	8	8	3	11	11	A	0	0	0	0	A	A	0	3	8	0	0	2	2
5	2	1	3	53	1.36	27	14.5978	1	86	96	1	0	0	0	0	0	0	0	0	0	0	0	0	0	0	0	0	0	0	0	0	8	0	0	0	0	0	0	0	0	0	0	0	1	8	1	0	0	0
175	2	1	3	56	1.4	27	13.7755	1	83	90	0	0	0	0	0	0	0	8	1	A	11	11	0	0	0	0	8	0	14	0	8	8	0	0	0	8	0	0	0	0	8	0	A	0	8	1	0	0	2
391	2	1	3	69	1.54	44	18.5529	2	82	91	0	0	0	0	0	0	0	0	0	0	0	0	0	0	0	0	0	0	0	0	0	0	0	0	0	0	0	0	0	0	0	0	0	0	0	0	0	0	0
219	2	1	3	65	1.6	39	15.2344	1	115	90	0	0	0	0	0	0	0	0	1	0	0	0	0	0	0	0	0	0	0	1	0	0	1	0	0	0	0	0	0	0	0	0	0	3	0	3	0	1	0
202	2	1	3	70	1.49	33	14.8642	1	105	94	0	0	0	0	0	0	0	0	1	0	0	0	0	0	0	1	0	0	8	0	0	1	4	0	0	0	0	0	0	0	0	0	8	4	0	3	2	0	0
775	1	1	3	63	1.39	31	16.0447	2	91	98	1	0	0	0	0	0	0	8	0	0	0	8	0	0	0	0	8	0	0	1	8	0	0	0	0	0	0	0	0	0	0	0	0	1	0	2	0	0	0
355	2	1	3	62	1.5	31	13.7778	1	106	99	0	0	0	0	0	0	0	0	0	0	0	0	0	0	0	0	0	0	0	0	0	0	0	0	0	0	0	0	0	0	0	0	0	0	0	0	0	0	0
215	2	1	3	61	1.32	25	14.348	1	98	89	0	0	0	0	0	0	0	8	0	A	A	A	0	0	0	0	A	A	A	0	8	8	1	A	A	A	0	0	0	0	0	A	A	0	8	1	0	0	0
832	1	1	3	63	1.32	25	14.348	1	80	96	1	0	0	0	0	0	0	8	0	A	A	0	0	0	0	0	0	0	A	0	8	8	0	14	A	0	0	0	0	0	0	A	11	0	8	0	0	0	1
567	1	1	3	71	1.5	38	16.8889	2	114	96	1	0	0	0	0	0	0	8	0	11	0	A	0	0	0	0	A	0	A	0	8	8	0	11	0	0	0	0	0	0	0	0	11	0	8	0	0	0	3
197	2	1	3	79	1.64	55	20.4491	2	116	96	0	0	0	0	0	0	0	8	0	0	0	0	0	0	0	0	0	0	0	0	8	8	0	0	0	0	0	0	0	0	0	0	0	0	8	0	0	0	0
162	2	1	3	58	1.38	24	12.6024	1	119	90	0	0	0	0	0	0	0	8	0	A	0	0	0	0	0	0	0	0	A	0	8	8	0	A	0	0	0	0	0	0	0	0	A	0	8	0	0	0	0
872	1	1	3	60	1.33	29	16.3944	2	73	95	0	0	0	0	0	0	0	8	0	A	0	A	0	0	0	0	A	A	A	0	8	8	0	A	A	A	0	0	0	0	0	0	0	0	8	0	0	0	0
8	2	1	3	65	1.63	39	14.6788	1	93	96	0	0	0	0	0	0	0	8	0	0	0	0	0	0	0	0	0	0	0	4	1	0	4	0	0	0	0	0	0	0	0	0	0	4	0	1	3	0	0
842	1	1	3	67	1.41	31	15.5928	1	77	95	0	0	0	0	0	0	0	8	0	0	0	0	0	0	0	0	0	0	0	0	8	8	0	0	0	0	0	0	0	0	0	0	0	0	8	0	0	0	0
56	2	1	3	62	1.59	44	17.4044	2	65	95	0	0	0	0	0	0	0	8	0	0	0	0	0	0	0	0	0	0	0	0	8	0	1	0	0	0	0	0	0	0	0	0	0	0	0	1	0	0	0
412	2	1	3	63	1.48	28	12.7831	1	80	89	0	0	0	0	0	0	0	0	1	0	0	0	0	0	0	0	0	0	0	1	8	8	1	0	0	0	0	0	0	0	0	0	0	6	8	3	0	0	0
442	2	1	3	64	1.57	38	15.4164	1	81	90	0	0	0	0	0	0	0	8	1	11	0	0	0	0	0	0	0	0	11	1	8	8	3	0	0	0	0	0	0	0	0	0	0	1	8	3	0	1	2
92	3	1	3	66	1.17	23	16.8018	2	104	92	0	0	0	0	0	0	0	8	1	14	14	11	8	0	0	0	11	11	14	1	8	8	0	0	11	11	0	0	0	0	A	11	11	1	8	3	0	0	7
1306	1	1	3	66	1.33	26	14.6984	1	81	90	0	0	0	0	0	0	0	8	3	0	0	0	0	0	0	0	0	0	0	0	0	1	1	0	0	0	0	0	0	0	0	0	0	1	0	3	0	1	0
597	1	1	3	78	1.52	41	17.7458	2	117	99	1	0	0	0	0	0	0	0	0	0	0	0	0	0	0	0	0	0	0	3	0	0	0	0	0	0	0	0	0	0	0	0	0	0	0	0	0	1	0
903	1	1	3	66	1.38	29	15.2279	1	69	95	1	0	0	0	0	0	0	0	0	0	0	0	0	0	0	0	0	0	0	0	0	0	0	0	0	0	0	0	0	0	0	0	0	1	0	1	0	0	0
900	1	1	3	71	1.41	36	18.1077	2	76	95	0	0	0	0	0	0	0	0	0	0	0	0	0	0	0	0	0	0	0	0	0	0	0	0	0	0	0	0	0	0	0	0	0	0	0	0	0	0	0
859	1	1	3	61	1.31	24	13.9852	1	50	99	1	0	0	0	0	0	0	8	0	A	0	8	0	0	0	0	8	A	A	0	8	0	0	0	0	0	0	0	0	0	0	0	0	1	0	1	0	0	0
932	1	1	3	79	1.48	43	19.6311	2	88	95	1	0	0	0	0	0	0	0	3	0	0	0	0	0	0	0	0	0	0	1	0	0	1	0	0	0	0	0	0	0	0	0	0	1	0	3	0	1	0
208	2	1	3	67	1.42	34	16.8617	2	91	92	0	0	0	0	0	0	0	8	1	0	0	11	0	0	0	0	1	14	O	1	8	0	1	1	0	0	0	0	0	0	0	0	1	1	8	7	0	0	1
380	2	1	3	66	1.51	34	14.9116	1	89	97	0	0	0	0	0	0	0	1	1	0	1	0	0	0	0	0	0	0	0	1	1	1	1	0	0	0	0	0	0	0	0	0	0	2	1	9	0	0	0
684	1	1	3	73	1.62	45	17.1468	2	118	99	0	0	0	0	0	0	0	1	1	0	0	0	0	0	0	0	0	0	0	1	1	0	1	0	0	0	0	0	0	0	0	0	0	2	1	7	0	0	0
439	2	1	3	63	1.5	29	12.8889	1	75	84	0	0	0	0	0	0	0	8	0	0	0	0	0	0	0	0	0	1	13	0	8	8	3	11	8	0	0	0	0	0	0	0	0	1	8	2	0	1	1
177	2	1	3	58	1.34	24	13.366	1	85	88	1	0	0	0	0	0	0	8	1	A	11	A	0	0	0	0	A	0	13	0	8	8	0	11	11	11	0	0	0	0	8	11	11	0	8	1	0	0	6
1433	1	4	3	69	1.55	42	17.4818	2	84	90	0	0	0	0	0	0	0	0	3	0	0	0	0	0	0	0	0	0	0	0	0	6	1	0	0	0	0	0	0	0	0	0	0	2	0	2	0	1	0
506	1	1	3	62	1.4	19	9.69388	1	92	86	0	0	0	0	0	0	0	8	0	11	11	A	0	0	0	0	A	12	A	0	8	8	0	11	A	A	0	0	0	0	A	11	11	1	8	1	0	0	6
1455	1	4	3	68	1.39	36	18.6326	2	99	90	0	0	0	0	0	0	0	8	6	A	0	0	0	0	0	0	0	0	11	6	8	8	6	A	8	0	0	0	0	0	0	11	A	6	0	0	0	0	2
898	1	1	3	72	1.48	37	16.8919	2	44	99	1	0	0	0	0	0	0	0	0	0	0	0	0	0	0	0	A	0	0	0	0	0	0	0	0	0	0	8	0	0	0	0	0	0	1	1	0	0	0
423	2	1	3	70	1.44	31	14.9498	1	78	80	1	0	0	0	0	0	0	8	0	0	0	0	0	0	0	0	0	0	0	0	0	0	0	0	0	0	0	0	0	0	0	0	0	2	0	1	0	0	0
834	1	1	3	64	1.34	30	16.7075	2	46	95	1	0	0	0	0	0	0	8	1	11	0	0	0	0	0	0	A	0	1	1	8	8	1	1	0	0	0	0	0	0	0	0	11	1	8	6	0	0	2
23	2	1	3	54	1.41	25	12.5748	1	109	92	0	0	0	0	0	0	0	1	0	0	0	0	0	0	0	1	0	0	0	1	8	0	1	0	0	0	0	0	0	0	0	0	0	1	0	5	0	0	0
1166	1	1	3	59	1.22	18	12.0935	1	82	97	1	0	0	0	0	0	0	8	1	A	A	A	0	0	A	A	A	A	A	1	8	8	0	A	A	A	0	0	0	0	A	A	A	1	8	3	0	0	0
99	3	1	3	56	1.37	30	15.9838	1	84	90	1	0	0	0	0	0	0	8	1	0	0	0	0	0	0	0	0	0	0	0	8	8	0	A	A	A	0	0	0	0	A	11	A	0	8	1	0	0	1
1263	2	1	3	64	1.36	29	15.6791	1	90	86	1	0	0	0	0	0	0	8	1	0	0	0	0	0	0	0	0	0	0	0	8	0	0	0	0	0	0	0	0	0	0	0	0	0	0	1	0	0	0
354	2	1	3	65	1.47	32	14.8086	1	89	91	1	0	0	0	0	0	0	0	1	0	0	0	0	0	0	0	0	0	0	0	0	0	1	0	0	0	0	0	0	0	0	0	0	1	0	3	0	0	0
746	1	1	3	79	1.59	46	18.1955	2	66	91	0	0	0	0	0	0	0	0	0	0	0	0	0	0	0	0	0	0	0	0	0	0	0	0	0	0	0	0	0	0	0	0	0	0	0	0	0	0	0
777	1	1	3	63	1.4	30	15.3061	1	105	91	1	0	0	0	0	0	0	8	0	11	11	0	0	0	0	0	0	0	0	0	8	8	0	0	0	0	0	0	0	0	0	0	11	0	8	0	0	0	3
102	3	1	3	73	1.3	30	17.7515	2	81	93	0	0	0	0	0	0	0	8	0	A	A	A	0	0	0	0	A	A	11	0	8	8	0	11	11	0	0	0	0	0	0	0	0	0	8	0	0	0	3
789	1	1	3	58	1.24	21	13.6576	1	58	95	0	0	0	0	0	0	0	8	0	A	0	A	A	0	0	A	0	A	A	0	8	8	A	14	A	A	0	0	0	0	A	A	A	0	8	0	0	0	0
217	2	1	3	65	1.4	28	14.2857	1	84	88	0	0	0	0	0	0	0	0	0	0	0	0	0	0	0	0	0	0	0	0	8	0	4	0	0	0	0	0	0	0	0	0	0	1	0	1	1	0	0
740	1	1	3	76	1.53	40	17.0874	2	129	93	1	0	0	0	0	0	0	0	0	0	0	0	0	0	0	0	0	0	0	1	0	0	0	3	1	0	0	0	0	0	0	0	0	0	0	2	0	1	0
672	1	1	3	71	1.4	40	20.4082	2	102	93	1	0	0	0	0	0	0	8	0	0	0	0	0	0	0	0	0	0	0	0	8	8	0	0	0	0	0	0	0	0	0	0	0	0	8	0	0	0	0
223	2	1	3	63	1.3	27	15.9763	1	75	88	0	0	0	0	0	0	0	8	3	8	0	A	0	0	0	0	A	0	A	3	8	8	3	A	0	0	0	0	0	0	0	A	14	3	8	0	0	4	0
321	2	1	3	75	1.6	48	18.75	2	90	97	0	0	0	0	0	0	0	0	0	0	0	0	0	0	0	0	0	0	0	0	0	0	0	0	0	0	0	0	0	0	0	0	0	0	0	0	0	0	0
376	2	1	3	67	1.58	44	17.6254	2	129	96	0	0	0	0	0	0	0	0	0	13	0	0	0	0	0	0	0	0	A	0	0	0	0	0	0	0	0	0	0	0	0	0	0	0	1	1	0	0	0
374	2	1	3	66	1.69	43	15.0555	1	67	96	0	0	0	0	0	0	0	0	3	0	0	0	0	0	0	0	0	0	0	0	8	0	0	0	0	0	0	0	0	0	0	0	0	2	0	1	0	1	0
88	3	1	3	58	1.24	23	14.9584	1	96	89	0	0	0	0	0	0	0	8	0	11	11	11	0	0	0	0	A	11	11	0	8	8	1	14	A	A	0	0	0	0	A	11	14	0	8	1	0	0	6
64	2	1	3	70	1.67	51	18.2868	2	102	87	0	0	0	0	0	0	0	0	0	0	0	0	0	0	0	0	0	0	0	0	0	0	0	0	0	0	0	0	0	0	0	0	0	0	0	0	0	0	0
1143	1	1	3	75	1.51	44	19.2974	2	92	95	1	0	0	0	0	0	0	0	2	0	0	0	0	0	0	0	0	0	0	0	0	0	4	0	0	0	0	0	0	0	0	0	0	2	0	2	1	0	0
169	2	1	3	62	1.35	24	13.1687	1	87	97	0	0	0	0	0	0	0	8	0	0	A	A	0	0	0	0	A	A	A	0	8	8	0	11	A	A	0	0	0	0	A	A	A	0	8	0	0	0	1
357	2	1	3	60	1.39	38	19.6677	2	106	96	1	0	0	0	0	0	0	8	0	0	0	0	0	0	0	0	0	0	0	0	8	8	0	0	0	0	0	0	0	0	0	0	0	1	8	1	0	0	0
703	1	1	3	74	1.38	44	23.1044	3	110	91	1	0	0	0	0	0	0	8	0	0	0	11	0	0	0	0	11	0	11	0	8	8	0	11	8	0	0	0	0	0	0	0	11	0	8	0	0	0	5
1312	1	1	3	75	1.35	28	15.3635	1	83	90	0	0	0	0	0	0	0	8	0	A	A	A	0	0	0	0	A	A	A	0	8	8	0	11	0	0	0	0	0	0	0	0	A	0	8	0	0	0	1
421	2	1	3	65	1.7	49	16.955	2	78	93	1	0	0	0	0	0	0	0	0	0	0	0	0	0	0	0	8	1	0	0	0	0	0	0	0	0	0	0	0	0	0	0	0	0	0	1	0	0	0
731	1	1	3	67	1.57	51	20.6905	2	65	95	1	0	0	0	0	0	0	0	1	0	0	0	0	0	0	0	0	0	0	0	0	1	0	1	0	0	0	0	0	0	0	0	1	0	0	4	0	0	0
227	2	1	3	62	1.47	32	14.8086	1	80	89	0	0	0	0	0	0	0	8	1	0	0	0	0	0	0	0	0	0	0	0	8	0	0	14	11	11	0	0	0	0	11	11	11	1	8	2	0	0	5
452	2	1	3	60	1.56	34	13.9711	1	73	90	0	0	0	0	0	0	0	0	0	0	0	0	0	0	0	0	0	0	0	1	0	0	0	0	0	0	0	0	0	0	0	0	0	3	1	2	0	1	0
1398	1	4	3	72	1.52	46	19.91	2	107	91	1	0	0	0	0	0	0	0	1	0	0	0	0	0	0	0	0	0	11	0	8	1	1	0	0	0	0	0	0	0	0	0	0	2	0	4	0	0	1
1307	1	1	3	72	1.47	38	17.5853	2	104	85	0	0	0	0	0	0	0	0	3	A	0	A	0	0	0	0	A	0	11	0	0	0	0	0	0	0	0	0	0	0	0	0	0	0	0	0	0	1	1
1137	1	1	3	74	1.52	39	16.8802	2	81	99	0	0	0	0	0	0	0	0	1	0	0	0	0	0	0	0	0	0	0	0	0	1	0	0	0	0	0	0	0	0	0	0	0	0	0	2	0	0	0
848	1	1	3	68	1.39	30	15.5271	1	40	95	0	0	0	0	0	0	0	8	1	0	14	0	0	0	0	0	11	1	11	1	8	1	1	11	0	0	0	0	0	0	0	0	14	1	8	6	0	0	3
1442	1	4	3	75	1.5	45	20	2	75	90	0	0	0	0	0	0	0	0	0	0	0	0	0	0	0	0	0	0	0	0	0	0	3	0	0	0	0	0	0	0	0	0	0	6	6	0	0	1	0
1139	1	1	3	81	1.57	50	20.2848	2	72	97	1	0	0	0	0	0	0	0	0	0	4	0	0	0	0	0	0	0	0	0	0	0	0	0	0	0	0	0	0	0	0	0	0	0	0	0	1	0	0
166	2	1	3	59	1.36	23	12.4351	1	114	97	0	0	0	0	0	0	0	8	0	0	0	0	0	0	0	0	0	0	0	0	8	8	1	0	0	0	0	0	0	0	0	0	11	0	8	1	0	0	1
1407	1	4	3	64	1.23	29	19.1685	2	74	85	1	0	0	0	0	0	0	8	0	A	A	A	8	0	0	A	A	11	A	6	8	8	0	A	A	A	0	0	0	0	A	11	A	0	8	0	0	0	2
1226	2	1	3	71	1.47	30	13.8831	1	102	91	1	0	0	0	0	0	0	0	1	0	0	0	0	0	0	0	0	0	0	1	0	0	0	0	0	0	0	0	0	0	0	0	0	0	0	2	0	0	0
1111	1	1	3	63	1.32	25	14.348	1	39	95	1	0	0	0	0	0	0	8	0	0	A	0	0	0	0	0	0	0	11	0	8	8	0	0	0	0	0	0	0	0	0	0	0	0	8	0	0	0	1
1419	1	4	3	67	1.28	32	19.5312	2	92	93	1	0	0	0	0	0	0	8	0	13	A	A	0	0	0	0	A	A	A	6	8	8	6	0	A	A	0	0	0	0	14	A	A	0	8	0	0	0	0
317	2	1	3	66	1.44	30	14.4676	1	65	92	0	0	0	0	0	0	0	0	0	0	0	0	0	0	0	0	0	0	0	1	0	0	1	0	0	0	0	0	0	0	0	0	A	0	0	2	0	0	0
828	1	1	3	66	1.39	30	15.5271	1	71	98	1	0	0	0	0	0	0	8	0	A	A	A	0	0	0	0	A	A	14	0	8	8	0	11	A	A	0	A	A	0	0	0	14	0	8	0	0	0	1
719	1	1	3	63	1.6	48	18.75	2	90	85	0	0	0	0	0	0	0	0	0	0	0	0	0	0	0	0	0	0	0	1	0	1	1	0	0	0	0	0	0	0	0	0	0	1	0	4	0	0	0
1417	1	4	3	67	1.43	34	16.6267	2	95	88	1	0	0	0	0	0	0	8	6	0	0	0	0	0	0	0	0	0	A	2	0	0	3	11	0	0	0	0	0	0	0	0	0	3	0	1	0	2	1
885	1	1	3	81	1.55	47	19.563	2	86	97	1	0	0	0	0	0	0	0	0	0	0	0	0	0	0	0	0	0	0	0	0	0	0	0	0	0	0	0	0	0	A	0	0	1	1	2	0	0	0
882	1	1	3	67	1.44	34	16.3966	2	92	98	1	0	0	0	0	0	0	0	0	0	0	0	0	0	0	0	0	0	0	0	0	0	0	0	0	0	0	0	0	0	0	0	0	0	0	0	0	0	0
165	2	1	3	58	1.41	58	29.1736	3	89	90	0	0	0	0	0	0	0	8	0	A	A	A	0	0	0	0	A	11	A	0	8	8	0	A	A	0	0	0	0	0	0	A	A	0	8	0	0	0	1
431	2	1	3	60	1.26	21	13.2275	1	73	89	1	0	0	0	0	0	0	8	1	0	0	0	0	0	0	0	0	0	0	0	8	8	0	11	0	0	0	0	0	0	0	0	11	1	8	2	0	0	2
1303	1	1	3	74	1.48	38	17.3484	2	100	93	0	0	0	0	0	0	0	0	0	0	0	0	0	0	0	0	0	0	0	0	0	0	0	0	0	0	0	0	0	0	0	0	0	0	0	0	0	0	0
122	3	1	3	53	1.29	25	15.0231	1	105	96	0	0	0	0	0	0	0	8	0	0	0	0	0	0	0	0	0	0	0	1	8	8	1	0	0	0	0	0	0	0	0	0	0	1	8	3	0	0	0
879	1	1	3	61	1.3	28	16.568	2	72	97	0	0	0	0	0	0	0	0	0	0	11	0	0	0	0	0	0	11	0	0	0	0	0	0	0	0	0	0	0	0	0	0	0	0	0	0	0	0	2
839	1	1	3	74	1.61	50	19.2894	2	71	94	1	0	0	0	0	0	0	0	0	0	0	0	0	0	0	0	0	0	0	0	0	0	0	8	0	0	0	0	0	0	0	0	11	0	0	0	0	0	1
807	1	1	3	63	1.4	32	16.3265	2	96	95	0	0	0	0	0	0	0	8	1	A	0	A	0	0	0	0	0	0	A	0	8	8	0	A	A	A	0	0	0	0	A	A	11	0	8	1	0	0	1
884	1	1	3	63	1.37	27	14.3854	1	58	99	1	0	0	0	0	0	0	8	0	A	A	A	0	0	0	0	A	A	11	0	8	8	0	11	A	0	0	0	0	0	0	A	A	0	8	0	0	0	2
1322	1	4	3	75	1.5	42	18.6667	2	90	95	0	0	0	0	0	0	0	6	6	0	0	0	0	0	0	0	0	0	0	3	6	6	6	0	0	0	0	0	0	0	0	0	0	6	6	0	0	1	0
896	1	1	3	89	1.56	51	20.9566	2	55	95	0	0	0	0	0	0	0	0	0	0	0	0	0	0	0	0	0	0	0	0	0	0	0	0	0	0	0	0	0	0	0	0	0	0	0	0	0	0	0
426	2	1	3	62	1.38	29	15.2279	1	106	90	1	0	0	0	0	0	0	0	0	0	1	A	0	0	0	0	A	0	A	0	8	8	0	11	0	0	0	0	0	0	0	11	11	0	8	1	0	0	3
181	2	1	3	66	1.63	41	15.4315	1	100	88	0	0	0	0	0	0	0	0	0	0	0	0	0	0	0	0	0	0	0	0	0	1	0	0	0	0	0	0	0	0	0	0	0	3	0	1	0	1	0
893	1	1	3	69	1.51	39	17.1045	2	91	98	1	0	0	0	0	0	0	1	0	0	0	0	0	0	0	0	0	0	0	1	8	1	0	0	0	0	0	0	0	0	0	0	0	0	8	3	0	0	0
1452	1	4	3	70	1.41	34	17.1018	2	89	93	1	0	0	0	0	0	0	8	6	0	0	0	0	0	0	0	0	0	0	6	8	8	6	0	0	0	0	0	0	0	0	0	0	6	8	0	0	0	0
183	2	1	3	71	1.62	44	16.7657	2	89	91	0	0	0	0	0	0	0	0	0	0	0	0	0	0	0	0	0	0	0	0	0	0	1	0	0	0	0	0	0	0	0	0	0	0	0	1	0	0	0
1316	1	1	3	64	1.5	30	13.3333	1	130	86	1	0	0	0	0	0	0	0	0	0	0	0	0	0	0	0	0	0	0	0	0	0	0	0	0	0	0	0	0	0	0	0	0	3	0	0	0	1	0
866	1	1	3	70	1.46	40	18.7652	2	77	99	1	0	0	0	0	0	0	0	0	0	0	0	0	0	0	0	0	0	0	0	8	0	0	0	0	0	0	0	0	0	0	0	0	0	0	0	0	0	0
594	1	1	3	74	1.52	42	18.1787	2	77	90	1	0	0	0	0	0	0	0	0	0	0	0	0	0	0	0	8	0	0	0	0	0	3	0	0	0	0	0	0	0	0	0	0	3	1	1	0	2	0
370	2	1	3	67	1.53	45	19.2234	2	93	84	0	0	0	0	0	0	0	0	0	0	0	0	0	0	0	0	0	0	0	0	0	0	0	0	0	0	0	0	0	0	0	0	0	0	0	0	0	0	0
159	2	1	3	65	1.4	32	16.3265	2	75	90	0	0	0	0	0	0	0	8	0	11	0	A	0	0	0	0	A	0	A	0	8	8	0	A	0	0	0	0	0	0	0	0	A	0	8	0	0	0	1
392	2	1	3	70	1.5	44	19.5556	2	91	90	0	0	0	0	0	0	0	0	0	0	0	0	0	0	0	0	0	0	0	0	0	0	1	0	0	0	0	0	0	0	0	0	0	1	0	2	0	0	0
694	1	1	3	78	1.58	43	17.2248	2	101	94	0	0	0	0	0	0	0	0	0	0	0	0	0	0	0	8	A	0	0	0	0	0	1	0	0	0	0	0	0	0	0	0	0	1	0	2	0	0	0
443	2	1	3	66	1.57	39	15.8221	1	66	91	0	0	0	0	0	0	0	0	1	0	0	0	0	0	0	0	0	0	0	0	0	0	1	0	0	0	0	0	0	0	0	0	0	1	0	3	0	0	0
1437	1	4	3	68	1.47	45	20.8247	2	91	93	0	0	0	0	0	0	0	6	6	0	0	0	0	0	0	0	0	0	0	0	6	1	6	0	0	0	0	0	0	0	0	0	0	6	0	1	0	0	0
1232	2	1	3	67	1.32	30	17.2176	2	84	94	1	0	0	0	0	0	0	8	1	A	13	A	0	0	0	0	13	0	0	1	8	8	1	0	1	A	A	A	A	A	A	A	11	0	8	4	0	0	1
1308	1	1	3	62	1.33	28	15.829	1	90	90	0	0	0	0	0	0	0	8	0	0	0	0	0	0	0	0	0	0	0	0	8	8	1	11	0	A	0	0	0	0	A	11	12	0	8	1	0	0	3
456	2	1	3	67	1.56	38	15.6147	1	55	73	0	0	0	0	0	0	0	0	0	0	0	0	0	0	0	0	0	0	0	0	0	0	1	0	0	0	0	0	0	0	0	0	0	1	2	3	0	0	0
630	1	1	3	78	1.58	43	17.2248	2	87	95	1	0	0	0	0	0	0	0	1	0	0	0	0	0	0	0	0	0	0	0	0	0	0	0	0	0	0	0	0	0	0	0	0	1	0	2	0	0	0
1435	1	4	3	69	1.44	39	18.8079	2	66	92	0	0	0	0	0	0	0	8	0	0	0	0	0	0	0	0	0	0	0	0	8	0	6	0	0	0	0	0	0	0	0	0	0	6	6	0	0	0	0
264	2	1	3	76	1.46	49	22.9874	3	90	98	0	0	0	0	0	0	0	8	0	0	0	0	0	0	0	0	0	0	0	1	8	8	0	0	0	0	0	0	0	0	0	0	0	0	0	1	0	0	0
388	2	1	3	67	1.5	35	15.5556	1	109	97	0	0	0	0	0	0	0	0	0	0	0	0	0	0	0	0	0	0	0	1	0	1	1	0	0	0	0	0	0	0	0	0	0	1	1	5	0	0	0
420	2	1	3	73	1.48	35	15.9788	1	86	84	1	0	0	0	0	0	0	8	1	14	0	A	0	0	0	0	A	0	A	0	8	8	0	11	A	0	0	0	0	0	0	0	A	0	8	1	0	0	1
1288	1	1	3	81	1.6	47	18.3594	2	89	92	1	0	0	0	0	0	0	0	1	0	0	0	0	0	0	0	0	0	0	1	0	1	0	0	0	0	0	0	0	0	0	0	0	1	0	4	0	0	0
1314	1	1	3	68	1.47	36	16.6597	2	91	85	0	0	0	0	0	0	0	0	0	0	0	0	0	0	0	0	0	0	0	0	0	0	0	0	0	0	0	0	0	0	0	0	0	3	0	0	0	1	0
856	1	1	3	61	1.31	23	13.4025	1	91	95	1	0	0	0	0	0	0	8	0	A	A	A	0	0	0	0	0	A	A	0	8	8	0	11	A	0	0	0	0	0	0	A	A	1	8	1	0	0	1
876	1	1	3	61	1.38	26	13.6526	1	77	99	1	0	0	0	0	0	0	8	1	0	0	0	0	0	0	0	0	0	0	0	8	0	1	0	0	0	0	0	0	0	0	0	0	1	0	3	0	0	0
72	2	1	3	71	1.62	51	19.433	2	82	91	0	0	0	0	0	0	0	0	6	0	0	0	0	0	0	0	0	0	0	6	6	0	1	0	0	0	0	0	0	0	0	0	0	3	0	1	0	1	0
199	2	1	3	63	1.54	35	14.758	1	112	91	0	0	0	0	0	0	0	0	0	0	0	0	0	0	0	0	0	0	0	0	0	0	0	0	0	0	0	0	0	0	0	0	0	0	0	0	0	0	0
364	2	1	3	62	1.55	38	15.8169	1	62	99	0	0	0	0	0	0	0	1	1	11	0	0	0	0	0	0	0	0	11	1	1	0	1	0	0	0	0	0	0	0	0	0	0	0	0	5	0	0	2
529	1	1	3	64	1.22	21	14.1091	1	72	98	1	0	0	0	0	0	0	8	0	A	A	A	0	0	0	0	A	A	A	0	8	8	0	A	0	0	0	0	0	0	A	11	A	0	8	0	0	0	1
673	1	1	3	60	1.38	29	15.2279	1	55	95	1	0	0	0	0	0	0	0	0	0	0	0	0	0	0	0	0	0	0	1	1	0	0	0	0	0	0	0	0	0	0	0	0	1	1	4	0	0	0
909	1	1	3	72	1.48	39	17.805	2	59	97	1	0	0	0	0	0	0	0	0	0	0	0	0	0	0	0	0	0	0	1	8	0	1	0	0	0	0	0	0	0	0	0	0	1	8	3	0	0	0
650	1	1	3	64	1.32	25	14.348	1	52	95	0	0	0	0	0	0	0	8	0	0	0	0	0	0	0	0	0	0	A	0	8	8	8	A	0	0	0	0	0	0	0	0	11	0	8	0	0	0	1
1428	1	4	3	67	1.46	36	16.8887	2	80	94	1	0	0	0	0	0	0	0	0	0	0	0	0	0	0	0	0	0	0	0	0	3	6	0	0	0	0	0	0	0	0	0	0	6	3	0	0	2	0
904	1	1	3	70	1.47	30	13.8831	1	75	99	1	0	0	0	0	0	0	0	0	0	4	0	0	0	0	0	0	0	0	0	0	0	0	0	0	0	0	0	0	0	0	0	0	0	0	0	1	0	0
837	1	1	3	63	1.39	25	12.9393	1	89	95	1	0	0	0	0	0	0	0	1	0	0	0	0	0	0	0	0	0	0	1	0	0	2	0	0	0	0	0	0	0	0	0	0	3	0	3	0	1	0
210	2	1	3	67	1.53	31	13.2428	1	93	93	0	0	0	0	0	0	0	0	1	0	0	0	0	0	0	0	0	0	0	0	0	0	3	0	0	0	0	0	0	0	0	0	0	4	0	1	1	1	0
843	1	1	3	60	1.39	25	12.9393	1	59	99	1	0	0	0	0	0	0	0	0	0	0	0	0	0	0	0	0	0	0	1	8	0	0	0	0	0	0	0	0	0	0	0	0	1	0	2	0	0	0
480	3	1	3	64	1.3	25	14.7929	1	86	91	0	0	0	0	0	0	0	8	0	0	0	A	0	0	A	0	A	0	0	0	8	8	0	8	8	A	0	0	0	0	11	8	8	0	8	0	0	0	1
226	2	1	3	65	1.49	32	14.4138	1	132	89	0	0	0	0	0	0	0	0	1	0	0	0	0	0	0	0	0	0	0	0	0	0	0	0	0	0	0	0	0	0	0	0	0	0	0	1	0	0	0
894	1	1	3	83	1.56	45	18.4911	2	94	95	1	0	0	0	0	0	0	1	1	1	0	0	0	0	0	0	0	0	0	1	1	1	1	0	0	0	0	0	0	0	0	0	1	1	0	9	0	0	0
1446	1	4	3	61	1.29	26	15.6241	1	72	90	0	0	0	0	0	0	0	8	6	11	A	0	0	0	0	0	0	0	11	0	8	8	6	6	0	0	0	0	0	0	0	0	A	0	8	0	0	0	2
200	2	1	3	59	1.6	32	12.5	1	109	93	0	0	0	0	0	0	0	0	0	0	0	0	0	0	0	0	0	0	0	0	0	0	1	0	0	0	0	0	0	0	0	0	0	1	0	2	0	0	0
1438	1	4	3	78	1.47	49	22.6757	3	83	94	0	0	0	0	0	0	0	6	6	0	0	0	0	0	0	0	0	0	0	6	6	6	6	0	0	0	0	0	0	0	0	0	0	6	6	0	0	0	0
94	3	1	3	60	1.41	32	16.0958	2	93	90	1	0	0	0	0	0	0	0	0	0	0	0	0	1	0	0	0	1	0	0	8	0	0	0	0	0	0	0	0	0	0	0	0	0	0	2	0	0	0
887	1	1	3	70	1.4	31	15.8163	1	63	95	1	0	0	0	0	0	0	0	0	0	0	0	0	0	0	0	0	0	0	0	0	1	0	0	0	0	0	0	0	0	0	0	0	0	1	2	0	0	0
1239	2	1	3	87	1.38	52	27.3052	3	71	91	1	0	0	0	0	0	0	1	0	0	0	0	0	0	0	0	0	0	0	0	1	4	4	1	0	0	0	0	0	0	0	0	0	0	1	4	2	0	0
800	1	1	3	62	1.3	27	15.9763	1	49	96	0	0	0	0	0	0	0	8	0	A	11	A	0	0	0	0	A	0	A	0	8	9	0	A	A	14	0	0	0	0	A	14	A	0	8	0	0	0	1
695	1	1	3	83	1.59	47	18.591	2	69	95	1	0	0	0	0	0	0	1	1	0	1	0	0	0	0	0	0	0	0	1	1	1	1	0	0	0	0	0	0	0	0	0	0	4	1	8	1	0	0
104	3	1	3	70	1.34	33	18.3783	2	89	91	0	0	0	0	0	0	0	8	0	11	14	A	0	0	0	0	A	11	A	0	8	8	0	A	11	A	0	0	0	0	A	A	A	0	8	0	0	0	3
433	2	1	3	66	1.27	22	13.64	1	92	91	1	0	0	0	0	0	0	0	3	11	0	0	0	0	0	0	8	11	11	8	8	8	1	11	0	0	0	0	0	0	0	0	A	2	8	2	0	1	4
827	1	1	3	63	1.26	27	17.0068	2	61	96	0	0	0	0	0	0	0	8	0	11	0	0	0	0	0	0	0	0	0	0	8	8	0	0	0	0	0	0	0	0	0	11	0	0	8	0	0	0	2
170	2	1	3	57	1.4	27	13.7755	1	90	96	0	0	0	0	0	0	0	0	0	0	0	0	0	0	0	8	0	0	0	0	0	0	1	0	0	0	0	0	0	0	0	0	0	0	0	1	0	0	0
1445	1	4	3	64	1.32	31	17.7916	2	85	95	0	0	0	0	0	0	0	0	6	0	0	0	0	0	0	0	0	0	0	6	8	0	3	0	1	0	0	0	0	0	0	0	0	6	0	1	0	1	0
399	2	1	3	62	1.51	47	20.6131	2	55	76	0	0	0	0	0	0	0	1	1	0	0	0	0	0	0	0	0	0	0	0	1	0	0	11	0	0	0	0	0	0	0	0	1	3	0	4	0	1	1
176	2	1	3	56	1.3	22	13.0178	1	89	92	0	0	0	0	0	0	0	8	0	11	14	A	0	0	0	0	A	14	A	0	8	8	0	14	11	A	0	0	0	0	A	A	11	0	8	0	0	0	3
706	1	1	3	65	1.47	35	16.197	2	88	95	1	0	0	0	0	0	0	8	0	11	0	0	0	0	0	0	0	0	0	0	0	0	0	0	0	0	0	0	0	0	0	0	0	1	0	1	0	0	1
890	1	1	3	75	1.49	45	20.2694	2	121	95	0	0	0	0	0	0	0	0	0	0	0	0	0	0	0	A	0	0	0	0	0	0	0	0	0	0	0	0	0	0	0	0	0	0	0	0	0	0	0
204	2	1	3	64	1.56	30	12.3274	1	96	90	0	0	0	0	0	0	0	0	1	0	0	0	0	0	0	0	0	1	0	0	0	1	1	0	0	0	0	0	0	0	0	0	0	1	0	5	0	0	0
613	1	1	3	57	1.18	21	15.0819	1	117	96	0	0	0	0	0	0	0	0	0	11	11	11	0	0	0	0	11	0	11	0	8	8	1	11	14	A	0	0	0	0	A	11	11	1	8	2	0	0	8
829	1	1	3	65	1.32	27	15.4959	1	44	98	1	0	0	0	0	0	0	8	0	0	0	0	0	0	0	0	0	0	0	1	8	0	1	0	0	0	0	0	0	0	0	0	0	1	0	3	0	0	0
840	1	1	3	65	1.38	30	15.753	1	91	93	0	0	0	0	0	0	0	0	0	0	0	0	0	0	0	0	0	0	0	0	0	0	0	0	0	0	0	0	0	0	0	0	0	0	0	0	0	0	0
98	3	1	3	53	1.34	28	15.5937	1	104	81	0	0	0	0	0	0	0	8	0	A	0	8	0	0	0	0	11	1	A	0	8	8	0	A	A	A	0	0	0	0	A	A	A	0	8	1	0	0	1
749	1	1	3	70	1.58	60	24.0346	3	77	84	1	0	0	0	0	0	0	0	0	0	0	0	0	0	0	0	0	0	0	0	0	0	0	0	0	0	0	0	0	0	0	0	0	0	0	0	0	0	0
383	2	1	3	70	1.6	39	15.2344	1	82	83	0	0	0	0	0	0	0	8	0	A	0	0	0	0	0	0	0	0	0	0	8	0	0	0	0	0	0	0	0	0	0	0	0	0	0	0	0	0	0
593	1	1	3	72	1.48	36	16.4354	2	50	95	0	0	0	0	0	0	0	0	1	0	0	0	0	0	0	0	0	0	0	0	0	0	1	2	0	0	0	0	0	0	0	0	0	3	0	3	0	1	0
651	1	1	3	60	1.37	26	13.8526	1	63	95	0	0	0	0	0	0	0	8	0	11	0	8	0	0	0	0	0	0	11	1	8	8	1	1	0	0	0	0	0	0	A	0	0	1	8	4	0	0	2
187	2	1	3	69	1.63	47	17.6898	2	76	89	0	0	0	0	0	0	0	0	0	0	0	0	0	0	0	0	0	0	8	0	1	0	1	1	1	0	0	0	0	0	0	0	0	3	0	4	0	1	0
190	2	1	3	71	1.49	36	16.2155	2	103	78	0	0	0	0	0	0	0	0	0	0	0	0	0	0	0	0	0	0	0	0	0	0	0	0	0	0	0	0	0	0	0	0	0	0	0	0	0	0	0
686	1	1	3	60	1.45	29	13.7931	1	74	95	1	0	0	0	0	0	0	0	0	0	0	0	0	0	0	0	0	0	0	0	0	0	0	0	0	0	0	0	0	0	0	0	0	0	0	0	0	0	0
805	1	1	3	69	1.4	35	17.8571	2	72	95	0	0	0	0	0	0	0	8	0	11	0	A	0	0	0	0	0	0	11	0	8	8	0	A	0	0	0	0	0	0	0	0	A	0	8	0	0	0	2
670	1	1	3	84	1.46	47	22.0492	2	82	95	1	0	0	0	0	0	0	8	0	11	0	11	0	0	0	0	0	0	0	0	8	8	0	0	0	0	0	0	0	0	0	0	0	1	8	1	0	0	2
112	3	1	3	74	1.35	32	17.5583	2	108	88	0	0	0	0	0	0	0	8	0	0	0	0	0	0	0	0	0	0	0	1	8	8	0	0	0	0	0	0	0	0	0	0	0	1	8	2	0	0	0
422	2	1	3	58	1.39	28	14.492	1	63	80	1	0	0	0	0	0	0	0	0	0	0	0	0	0	0	0	0	0	0	0	0	0	0	0	0	0	0	0	0	0	0	0	0	0	0	0	0	0	0
844	1	1	3	65	1.39	29	15.0096	1	106	99	1	0	0	0	0	0	0	8	0	11	0	A	0	0	0	0	A	0	0	0	8	8	0	14	0	0	0	0	0	0	A	14	14	0	8	0	0	0	1
356	2	1	3	63	1.52	47	20.3428	2	89	96	0	0	0	0	0	0	0	0	0	0	0	0	0	0	0	0	0	0	0	0	8	8	3	11	8	0	0	0	0	0	A	11	11	0	0	0	0	1	3
964	1	1	3	79	1.55	52	21.6441	2	90	95	0	0	0	0	0	0	0	0	0	0	0	0	0	0	0	0	0	0	0	0	1	0	0	0	0	0	0	0	0	0	0	0	0	0	0	1	0	0	0
717	1	1	3	69	1.56	44	18.0802	2	63	99	0	0	0	0	0	0	0	1	1	0	0	0	0	0	0	0	0	0	0	1	1	2	7	0	0	0	0	0	0	0	0	0	0	1	8	6	0	0	0
595	1	1	3	76	1.56	37	15.2038	1	52	90	1	0	0	0	0	0	0	0	3	0	0	0	0	0	0	0	0	0	0	1	1	1	1	1	0	0	0	0	0	0	0	0	0	3	0	5	0	2	0
835	1	1	3	62	1.33	28	15.829	1	76	99	1	0	0	0	0	0	0	8	0	0	0	0	0	0	0	0	0	0	0	0	8	0	0	0	0	0	0	0	0	0	0	0	0	0	0	0	0	0	0
720	1	1	3	64	1.51	38	16.6659	2	60	99	1	0	0	0	0	0	0	8	0	11	11	0	0	0	0	0	0	0	0	1	8	8	3	0	0	0	0	0	0	0	0	0	0	2	0	2	0	1	2
825	1	1	3	63	1.35	27	14.8148	1	88	98	1	0	0	0	0	0	0	8	0	A	0	0	0	0	0	0	A	A	A	0	8	8	0	11	0	0	0	0	0	0	0	0	11	0	8	0	0	0	2
203	2	1	3	64	1.5	34	15.1111	1	112	90	1	0	0	0	0	0	0	1	1	0	0	1	0	0	0	0	0	0	0	1	0	0	1	1	0	0	0	0	0	0	0	0	0	1	0	7	0	0	0
1145	1	1	3	75	1.51	43	18.8588	2	72	97	0	0	0	0	0	0	0	0	1	0	0	0	0	0	0	0	0	0	0	1	0	1	0	0	0	0	0	0	0	0	0	0	0	1	0	4	0	0	0
184	2	1	3	69	1.79	46	14.3566	1	88	80	0	0	0	0	0	0	0	0	0	0	0	0	0	0	0	0	0	0	1	0	0	0	0	0	0	0	0	0	0	0	0	0	0	1	0	2	0	0	0
387	2	1	3	71	1.55	38	15.8169	1	54	90	1	0	0	0	0	0	0	1	1	0	0	0	0	0	0	0	0	0	0	1	1	1	2	0	0	0	0	0	0	0	0	0	0	2	1	8	0	0	0
488	2	3	3	64	1.39	28	14.492	1	84	79	0	0	0	0	0	0	0	8	0	0	0	0	0	0	0	0	0	0	0	1	8	8	0	0	0	0	0	0	0	0	0	0	0	0	0	1	0	0	0
561	1	1	3	54	1.49	30	13.5129	1	122	94	1	0	0	0	0	0	0	8	0	0	0	8	0	0	0	0	11	0	11	0	8	8	0	11	0	0	0	0	0	0	0	0	11	0	8	0	0	0	4
373	2	1	3	66	1.44	40	19.2901	2	76	99	0	0	0	0	0	0	0	1	4	0	0	0	0	0	0	0	0	0	0	0	0	0	0	0	0	0	0	0	0	0	0	0	0	0	0	1	1	0	0
599	1	1	3	79	1.55	44	18.3143	2	75	89	0	0	0	0	0	0	0	0	1	0	1	0	0	0	0	0	0	0	0	3	0	0	4	2	0	0	0	0	0	0	0	0	1	4	1	5	2	1	0
322	2	1	3	69	1.53	39	16.6603	2	67	98	1	0	0	0	0	0	0	0	0	0	0	0	0	0	0	0	0	0	0	0	0	1	4	0	0	0	0	0	0	0	0	0	3	4	1	2	2	1	0
710	1	1	3	83	1.63	50	18.8189	2	80	99	1	0	0	0	0	0	0	0	3	0	0	0	0	0	0	0	0	0	0	1	0	1	0	0	0	0	0	0	0	0	0	0	0	3	0	2	0	2	0
1136	1	1	3	82	1.56	60	24.6548	3	107	95	0	0	0	0	0	0	0	0	0	1	0	0	0	0	0	0	0	0	0	0	0	1	0	0	0	0	0	0	0	0	0	0	0	1	0	3	0	0	0
1317	1	1	3	92	1.7	69	23.8754	3	99	87	0	0	0	0	0	0	0	0	0	0	0	0	0	0	0	0	0	0	0	0	8	0	1	0	0	0	0	0	0	0	0	0	0	0	0	1	0	0	0
838	1	1	3	74	1.46	39	18.2961	2	123	96	1	0	0	0	0	0	0	0	0	0	0	0	0	0	0	0	0	1	0	1	0	0	1	0	0	0	0	0	0	0	0	0	0	0	0	3	0	0	0
395	2	1	3	68	1.41	34	17.1018	2	66	91	0	0	0	0	0	0	0	8	3	0	0	0	0	0	0	0	0	0	0	0	8	1	1	0	0	0	0	0	0	0	0	0	0	1	0	3	0	1	0
1427	1	4	3	79	1.52	55	23.8054	3	104	95	1	0	0	0	0	0	0	3	0	0	0	0	0	0	0	0	0	0	0	3	3	6	6	0	0	0	0	0	0	0	0	0	0	1	6	1	0	3	0
1321	1	4	3	84	1.62	54	20.5761	2	109	90	1	0	0	0	0	0	0	0	0	0	0	0	0	0	0	0	0	0	0	0	0	0	6	0	0	0	0	0	0	0	0	0	0	6	0	0	0	0	0
1309	1	1	3	68	1.36	29	15.6791	1	88	86	0	0	0	0	0	0	0	0	0	0	0	0	0	0	0	0	0	0	0	0	0	0	0	0	0	0	0	0	0	T	0	0	0	0	0	0	0	0	0
675	1	1	3	68	1.43	37	18.0938	2	85	90	0	0	0	0	0	0	0	8	0	0	0	0	0	0	0	0	0	0	0	0	8	8	1	0	0	0	0	0	0	0	0	0	0	1	8	2	0	0	0
923	1	1	3	60	1.43	30	14.6706	1	64	96	1	0	0	0	0	0	0	1	0	0	0	0	0	0	0	0	0	0	0	1	0	0	0	0	0	0	0	0	0	0	0	0	0	1	0	3	0	0	0
709	1	1	3	64	1.41	33	16.5988	2	64	6	0	0	0	0	0	0	0	8	0	0	0	0	0	0	0	0	0	0	0	0	8	0	1	0	0	0	0	0	0	0	0	0	0	0	0	1	0	0	0
1234	2	1	3	76	1.51	45	19.736	2	62	84	1	0	0	0	0	0	0	0	0	0	0	0	0	0	0	0	0	0	0	0	0	0	4	0	0	0	0	0	0	0	0	0	1	3	0	1	1	1	0
836	1	1	3	62	1.43	31	15.1597	1	70	95	0	0	0	0	0	0	0	8	0	0	0	0	0	0	0	0	11	11	11	0	8	8	4	1	0	0	0	0	0	0	0	0	11	3	8	1	1	1	4
678	1	1	3	64	1.45	35	16.6468	2	118	96	0	0	0	0	0	0	0	0	1	0	0	0	0	0	0	0	0	0	0	1	0	0	0	2	0	0	0	0	0	0	0	0	0	1	0	4	0	0	0
711	1	1	3	67	1.57	51	20.6905	2	65	95	0	0	0	0	0	0	0	0	0	0	0	0	0	0	0	0	0	0	0	0	0	1	1	0	0	0	0	0	0	0	0	0	0	1	1	4	0	0	0
224	2	1	3	55	1.43	26	12.7146	1	91	100	0	0	0	0	0	0	0	8	0	A	0	0	0	0	0	0	8	0	A	0	8	0	0	0	0	0	0	0	0	0	0	0	0	0	8	0	0	0	0
167	2	1	3	60	1.44	26	12.5386	1	98	97	0	0	0	0	0	0	0	8	0	0	0	0	0	0	0	0	0	0	8	3	8	8	1	0	0	0	0	0	0	0	0	0	0	0	8	1	0	1	0
1425	1	4	3	77	1.64	45	16.7311	2	83	92	1	0	0	0	0	0	0	1	3	0	0	0	0	0	0	0	0	0	0	4	0	0	3	0	0	0	0	0	0	0	0	0	0	6	6	1	1	2	0
865	1	1	3	66	1.43	39	19.0718	2	63	95	1	0	0	0	0	0	0	8	1	11	2	A	0	0	0	0	11	0	0	1	0	1	4	1	0	0	0	0	0	0	0	0	0	1	1	7	1	0	2
444	2	1	3	67	1.46	34	15.9505	1	100	90	0	0	0	0	0	0	0	8	1	11	0	0	0	0	0	0	0	11	11	1	8	0	1	11	0	0	0	0	0	0	0	0	A	1	0	4	0	0	4
207	2	1	3	67	1.58	37	14.8213	1	110	97	0	0	0	0	0	0	0	0	0	0	0	0	0	0	0	0	0	0	0	1	0	1	0	0	0	0	0	0	0	0	0	0	0	1	0	3	0	0	0
17	2	1	3	65	1.32	35	20.0872	2	99	97	0	0	0	0	0	0	0	8	1	11	A	8	0	0	0	0	11	0	0	0	8	8	1	A	11	A	0	0	0	0	8	11	11	1	8	3	0	0	5
1430	1	4	3	69	1.52	40	17.313	2	86	96	1	0	0	0	0	0	0	0	0	0	0	0	0	0	0	0	0	3	0	3	0	0	3	0	0	0	0	0	0	0	0	0	0	3	3	0	0	5	0
1453	1	4	3	70	1.39	35	18.115	2	95	88	0	0	0	0	0	0	0	8	1	11	A	A	0	0	0	0	11	11	11	2	8	8	1	0	0	0	0	0	0	0	0	0	0	0	8	3	0	0	4
1229	2	1	3	78	1.49	50	22.5215	2	70	85	1	0	0	0	0	0	0	0	0	0	0	0	0	0	0	0	0	0	0	0	1	4	1	0	0	0	0	0	0	0	0	0	0	0	0	2	1	0	0
377	2	1	3	66	1.49	40	18.0172	2	80	90	0	0	0	0	0	0	0	0	0	0	0	0	0	0	0	0	0	0	0	0	0	0	0	0	0	0	0	0	0	0	0	0	0	0	0	0	0	0	0
847	1	1	3	71	1.53	36	15.3787	1	98	95	0	0	0	0	0	0	0	0	0	0	0	0	0	0	0	0	0	0	0	0	0	0	1	0	0	0	0	0	0	0	0	0	0	1	0	2	0	0	0
642	1	1	3	71	1.64	48	17.8465	2	80	96	1	0	0	0	0	0	0	1	1	0	0	0	0	0	0	0	0	0	0	1	1	1	1	0	0	0	0	0	0	0	0	0	0	1	0	7	0	0	0
1144	1	1	4	69	1.41	34	17.1018	1	103	96	1	0	0	0	0	0	0	0	2	0	0	0	0	0	0	0	0	0	0	1	0	0	2	0	0	0	0	0	0	0	0	0	0	1	0	4	0	0	0
714	1	1	4	82	1.63	51	19.1953	2	94	89	1	0	0	0	0	0	0	1	1	0	0	0	0	0	0	0	0	0	0	1	1	1	3	0	1	0	0	0	0	0	0	0	0	1	1	8	0	1	0
875	1	1	4	73	1.47	40	18.5108	2	39	95	0	0	0	0	0	0	0	0	0	0	0	0	0	0	0	0	0	0	0	0	0	0	1	0	0	0	0	0	0	0	0	0	0	1	0	2	0	0	0
369	2	1	4	66	1.45	40	19.025	2	83	91	0	0	0	0	0	0	0	0	0	0	0	0	0	0	0	0	0	0	0	0	0	0	0	0	0	0	0	0	0	0	0	0	0	0	0	0	0	0	0
222	2	1	4	63	1.49	29	13.0625	1	100	93	0	3	3	1	1	2	1	0	0	0	0	0	0	0	0	0	0	0	0	0	0	0	1	0	1	0	0	0	0	0	0	0	0	1	0	3	0	0	0
925	1	1	4	70	1.59	41	16.2177	1	62	95	1	0	0	0	0	0	0	0	3	0	0	0	0	0	0	0	0	0	0	0	0	0	1	0	0	0	0	0	0	0	0	0	0	1	0	2	0	1	0
976	1	1	4	73	1.47	42	19.4363	2	99	95	0	0	0	0	0	0	0	0	4	0	0	0	0	0	0	0	0	0	0	0	0	4	4	0	0	0	0	0	0	0	0	0	0	3	3	0	3	2	0
1056	1	2	4	73	1.57	41	16.6335	1	102	93	0	1	0	0	0	0	1	1	1	0	0	0	0	0	0	0	0	0	0	1	0	1	0	0	0	0	0	0	0	0	0	0	0	0	1	5	0	0	0
602	1	1	4	84	1.52	45	19.4771	2	65	95	0	0	0	0	0	0	0	8	1	0	0	1	0	0	0	0	0	0	0	1	8	0	4	0	0	3	3	0	0	0	0	0	0	1	8	4	1	2	0
969	1	1	4	70	1.52	41	17.7458	2	77	97	1	0	0	0	0	0	0	0	0	0	0	0	0	0	0	0	0	0	0	0	0	1	0	0	0	0	0	0	0	0	0	0	0	0	0	1	0	0	0
1088	1	2	4	76	1.71	50	17.0993	1	86	90	0	1	2	2	1	2	1	0	0	0	0	0	0	0	0	0	0	0	0	2	1	1	2	1	0	0	0	0	0	0	0	0	0	0	1	6	0	0	0
435	2	1	4	74	1.43	35	17.1158	1	74	92	1	0	0	0	0	0	0	1	0	0	0	0	1	0	0	1	0	1	1	1	1	1	1	0	0	0	0	0	0	0	0	0	0	2	2	11	0	0	0
11	2	1	4	75	1.57	45	18.2563	2	88	93	0	0	0	0	0	0	0	0	1	0	0	0	0	0	0	0	0	0	0	0	0	0	0	0	0	0	0	0	0	0	0	0	0	0	0	1	0	0	0
1087	1	2	4	71	1.68	55	19.487	2	72	82	0	0	0	0	0	0	0	0	0	A	0	0	0	0	0	0	0	0	0	0	0	0	0	A	0	0	0	0	0	0	0	0	0	0	0	0	0	0	0
991	1	2	4	74	1.57	47	19.0677	2	97	89	0	0	0	1	1	0	0	0	1	0	0	0	0	0	0	0	0	0	0	0	0	1	4	0	0	0	0	0	0	0	0	0	0	3	1	3	1	1	0
565	1	1	4	83	1.72	60	20.2812	2	90	87	0	0	0	0	0	0	0	0	0	0	0	0	0	0	0	0	0	0	0	0	0	1	4	0	0	0	0	0	0	0	0	0	0	4	1	2	2	0	0
679	1	1	4	64	1.59	46	18.1955	2	67	96	0	3	1	3	3	1	3	0	0	11	0	0	0	0	0	0	0	0	0	0	0	0	1	0	0	0	0	0	0	0	0	0	0	1	1	3	0	0	1
1086	1	2	4	73	1.45	44	20.9275	2	63	97	0	1	0	1	1	2	1	0	0	0	0	0	0	0	0	0	0	0	0	0	1	0	1	0	0	0	0	0	0	0	0	0	0	1	0	3	0	0	0
70	2	1	4	64	1.6	45	17.5781	1	81	89	0	1	0	1	1	0	1	0	0	0	0	0	8	0	0	8	0	0	0	0	0	0	0	0	0	0	0	0	0	0	0	0	0	0	0	0	0	0	0
180	2	1	4	74	1.63	45	16.937	1	81	97	0	2	0	0	0	0	0	8	2	0	0	A	0	0	0	0	A	0	0	2	1	1	0	0	0	0	0	0	0	0	0	0	0	1	8	5	0	0	0
1085	1	2	4	76	1.53	47	20.0777	2	89	93	0	0	0	1	0	1	1	0	0	0	0	0	0	0	0	0	0	0	0	1	0	1	0	0	0	0	0	0	0	0	0	0	0	1	0	3	0	0	0
1009	1	2	4	75	1.51	47	20.6131	2	92	97	0	2	1	2	1	2	2	0	1	0	0	A	0	0	0	0	0	0	0	1	0	0	0	0	0	0	0	0	0	0	0	0	0	1	0	3	0	0	0
1101	1	2	4	83	1.55	52	21.6441	2	108	90	0	1	1	1	2	1	2	8	1	1	0	0	0	0	0	0	0	0	4	1	1	0	1	0	0	0	0	0	0	0	0	0	0	3	0	5	1	1	0
1046	1	2	4	80	1.63	49	18.4425	2	76	93	1	0	0	0	0	0	0	0	0	0	0	0	0	0	0	0	0	0	0	0	0	0	0	0	0	0	0	0	0	0	0	0	0	1	0	1	0	0	0
905	1	1	4	80	1.54	51	21.5045	2	51	96	1	0	0	0	0	0	0	0	4	0	0	0	0	0	0	0	0	0	0	0	0	0	0	0	0	0	0	0	0	0	0	0	0	0	0	0	1	0	0
201	2	1	4	69	1.58	41	16.4237	1	110	92	0	0	0	0	0	0	0	0	0	0	0	0	0	0	0	0	0	0	0	0	0	0	0	0	0	0	0	0	0	0	0	0	0	0	0	0	0	0	0
962	1	1	4	77	1.57	47	19.0677	2	43	99	0	0	0	0	0	0	0	0	0	0	0	0	0	0	0	0	0	0	0	0	0	0	0	0	0	0	0	0	0	0	0	0	0	0	0	0	0	0	0
1008	1	2	4	76	1.58	47	18.8271	2	65	97	0	0	0	0	0	0	0	0	1	0	0	0	0	0	0	1	0	0	0	4	1	1	1	0	0	0	0	0	0	0	0	0	0	1	1	7	1	0	0
1016	1	2	4	81	1.73	55	18.3768	2	85	88	0	2	2	2	2	2	2	0	0	0	0	0	0	0	0	0	0	0	0	0	0	0	3	0	0	0	0	0	0	0	0	0	0	1	0	1	0	1	0
963	1	1	4	82	1.58	52	20.83	2	72	95	1	0	0	0	0	0	0	0	0	0	0	0	0	0	0	0	0	0	0	0	0	1	1	0	0	0	0	0	0	0	0	0	0	0	0	2	0	0	0
1092	1	2	4	72	1.58	49	19.6283	2	100	92	0	2	1	2	2	2	2	1	0	0	0	0	0	0	T	0	0	0	0	0	1	0	0	0	0	0	0	0	0	0	0	0	1	0	0	3	0	0	0
67	2	1	4	64	1.56	42	17.2584	1	91	93	0	0	0	0	0	0	0	0	3	0	0	0	0	0	0	0	0	0	0	0	0	3	3	0	0	0	0	0	0	0	0	0	0	3	3	0	0	5	0
966	1	1	4	79	1.54	49	20.6612	2	118	99	0	0	0	0	0	0	0	0	0	0	0	0	0	0	0	0	0	3	3	0	0	0	3	0	0	0	0	0	0	0	0	0	0	3	3	0	0	5	0
105	3	1	4	82	1.54	65	27.4077	2	86	93	0	0	1	1	1	1	2	0	0	0	0	0	0	0	0	8	8	0	0	0	0	0	0	0	0	0	0	0	0	0	0	0	0	0	0	0	0	0	0
103	3	1	4	55	0.99	16	16.3249	1	82	93	0	0	0	0	0	0	0	8	8	A	A	11	A	11	11	A	A	A	A	8	8	8	8	11	11	A	A	A	A	A	A	A	11	8	8	0	0	0	6
54	2	1	4	67	1.54	44	18.5529	2	65	91	0	2	0	2	1	0	1	0	4	0	0	0	0	0	0	1	0	0	0	4	0	0	0	0	0	0	0	0	0	0	0	0	0	0	0	1	2	0	0
368	2	1	4	67	1.54	45	18.9745	2	82	82	0	0	0	0	0	0	0	0	1	0	0	0	0	0	0	0	0	0	0	1	0	0	4	0	0	0	0	0	0	0	0	0	0	4	1	3	2	0	0
995	1	2	4	86	1.58	57	22.8329	2	52	92	0	2	2	2	1	2	1	0	1	0	0	0	0	0	0	0	0	0	0	1	0	1	0	0	0	0	0	0	0	0	0	0	0	3	0	3	0	1	0
1319	1	1	4	80	1.57	42	17.0392	1	92	91	0	0	0	0	0	0	0	3	3	0	0	0	0	0	0	0	0	0	0	3	3	3	3	0	0	0	0	0	0	0	0	0	0	3	3	0	0	8	0
975	1	1	4	77	1.52	45	19.4771	2	52	95	0	0	0	0	0	0	0	0	0	0	0	0	0	0	0	0	0	0	0	0	0	0	0	0	0	0	0	0	0	0	0	0	0	0	3	0	0	1	0
21	2	1	4	71	1.62	48	18.2899	2	96	92	0	2	0	0	0	2	2	0	0	0	0	0	0	0	0	0	0	0	0	0	0	0	0	0	0	0	0	0	0	0	0	0	0	0	0	0	0	0	0
1070	1	2	4	76	1.48	46	21.0007	2	65	93	0	0	0	0	0	0	0	0	1	0	0	0	0	0	0	0	0	0	0	1	0	0	1	0	0	0	0	0	0	0	0	0	0	1	0	4	0	0	0
1019	1	2	4	77	1.59	42	16.6133	1	104	88	0	0	0	0	0	0	0	0	0	0	0	0	0	0	0	0	0	0	0	1	0	0	0	0	0	0	0	0	0	0	0	0	0	1	0	2	0	0	0
1034	1	2	4	48	1.65	53	19.4674	2	64	84	1	0	0	0	0	0	0	0	1	0	0	0	0	0	0	0	0	0	0	0	0	0	0	0	0	0	0	0	0	0	0	0	0	0	0	1	0	0	0
185	2	1	4	73	1.66	47	17.0562	1	82	81	0	0	0	2	2	0	0	0	1	0	0	0	0	0	0	0	0	0	0	1	0	0	1	0	0	0	0	0	0	0	0	0	0	1	0	4	0	0	0
51	2	1	4	67	1.5	44	19.5556	2	94	79	0	0	0	0	0	0	0	0	4	0	4	0	0	0	0	0	0	1	0	1	0	0	4	0	0	0	0	0	0	0	0	0	0	0	0	2	3	0	0
1426	1	4	4	85	1.66	50	18.1449	2	78	94	0	2	0	1	2	0	2	3	6	0	0	0	0	0	0	0	0	0	0	6	1	1	3	0	5	0	0	0	0	0	0	0	3	6	3	2	0	4	0
1066	1	2	4	70	1.54	45	18.9745	2	80	90	0	1	2	2	2	2	2	1	0	0	0	0	0	0	0	0	0	0	0	0	1	1	1	0	0	0	0	0	0	0	0	0	0	0	0	4	0	0	0
1054	1	2	4	72	1.49	40	18.0172	2	96	97	0	1	1	1	0	0	1	1	1	0	0	0	0	0	0	0	0	0	1	1	1	1	1	4	0	0	0	0	0	0	0	0	1	1	1	10	1	0	0
886	1	1	4	79	1.53	45	19.2234	2	66	99	1	0	0	0	0	0	0	1	0	0	8	0	A	0	0	0	0	0	0	0	0	0	1	0	0	0	0	0	0	0	0	0	0	0	1	3	0	0	0
1098	1	2	4	89	1.53	50	21.3593	2	97	91	0	2	2	2	2	2	2	0	1	0	0	0	0	0	0	0	0	0	0	1	0	0	0	0	0	0	0	0	0	0	0	0	0	3	0	2	0	1	0
1097	1	2	4	76	1.52	44	19.0443	2	91	93	0	1	1	1	1	2	1	4	0	0	0	0	0	0	0	0	0	0	0	0	4	0	4	0	0	0	0	0	0	0	0	0	0	4	0	0	4	0	0
926	1	1	4	81	1.6	49	19.1406	2	37	95	1	0	0	0	0	0	0	0	1	0	0	0	0	0	0	0	0	0	0	0	0	1	0	0	0	0	0	0	0	0	0	0	0	0	1	3	0	0	0
1044	1	2	4	71	1.51	30	13.1573	1	126	93	0	2	1	2	1	2	1	0	3	0	0	0	0	0	0	0	0	0	0	0	0	3	3	0	0	0	0	0	0	0	0	0	0	3	0	0	0	4	0
587	1	1	4	66	1.34	34	18.9352	2	116	99	0	0	0	0	0	0	0	11	0	11	11	0	0	0	0	0	14	11	11	0	8	8	11	14	0	0	0	0	0	0	0	0	14	1	8	1	0	0	6
912	1	1	4	75	1.54	50	21.0828	2	67	95	1	0	0	0	0	0	0	0	1	0	0	8	0	0	0	0	0	1	0	1	1	0	1	0	0	0	0	0	0	0	0	0	0	4	0	5	1	0	0
919	1	1	4	77	1.55	40	16.6493	1	79	99	0	0	0	0	0	0	0	0	0	0	0	0	0	0	0	0	0	0	0	0	0	0	1	0	0	0	0	0	0	0	0	0	0	0	0	1	0	0	0
1052	1	2	4	85	1.53	58	24.7768	2	90	88	0	1	0	0	0	1	0	1	0	0	0	0	0	0	0	0	0	0	0	1	0	0	0	0	0	0	0	0	0	0	0	0	0	4	0	2	1	0	0
754	1	1	4	81	1.76	60	19.3698	2	77	92	1	0	0	0	0	0	0	0	0	0	0	0	0	0	0	0	0	0	0	0	0	0	0	0	0	0	0	0	0	0	0	0	0	0	0	0	0	0	0
1397	1	4	4	74	1.47	54	24.9896	2	85	92	0	0	0	0	0	0	0	8	0	4	0	0	0	0	0	0	0	2	0	0	8	8	6	0	0	0	0	0	0	0	0	0	0	4	6	1	2	0	0
1074	1	2	4	77	1.53	48	20.5049	2	70	92	0	1	1	1	1	2	1	1	0	0	0	0	0	0	0	0	0	0	0	0	0	1	4	4	0	0	0	0	0	0	0	0	0	2	0	3	2	0	0
922	1	1	4	70	1.58	44	17.6254	2	155	96	0	0	0	0	0	0	0	0	0	0	0	0	0	0	0	0	A	0	0	0	0	1	3	0	0	0	0	0	0	0	0	0	0	1	0	2	0	1	0
91	3	1	4	69	1.55	38	15.8169	1	73	96	0	2	0	1	0	1	2	0	0	11	0	0	0	0	0	8	0	0	0	0	0	0	1	11	0	0	0	0	0	0	0	0	11	0	0	1	0	0	3
668	1	1	4	86	1.62	56	21.3382	2	89	94	0	0	0	0	0	1	0	1	2	0	0	0	0	0	0	0	0	0	4	2	0	0	1	1	0	0	0	0	0	0	0	0	1	3	0	6	1	1	0
438	2	1	4	65	1.5	35	15.5556	1	82	81	0	0	0	0	0	0	0	0	1	0	0	0	0	0	0	0	0	0	0	1	1	0	1	0	0	0	0	0	0	0	0	0	0	0	0	4	0	0	0
1053	1	2	4	72	1.58	49	19.6283	2	80	93	1	0	0	0	0	0	0	0	0	0	0	0	0	0	0	0	0	0	0	0	0	0	0	0	0	0	0	0	0	0	0	0	0	0	0	0	0	0	0
1015	1	2	4	74	1.45	41	19.5006	2	76	91	1	0	0	0	0	0	0	0	0	0	0	0	0	0	0	0	8	0	0	0	0	0	4	0	0	0	0	0	0	0	0	0	4	0	0	0	2	0	0
1060	1	2	4	78	1.68	59	20.9042	2	114	91	0	0	0	0	0	0	0	0	1	0	0	0	0	0	0	0	0	0	0	1	0	1	1	0	0	0	0	0	0	0	0	0	0	4	0	4	1	0	0
96	3	1	4	74	1.62	40	15.2416	1	84	90	0	2	2	1	2	2	2	0	0	0	0	0	0	0	0	0	0	1	0	0	0	0	1	0	0	0	0	0	0	0	0	0	0	4	0	2	1	0	0
973	1	1	4	80	1.59	48	18.9866	2	81	99	0	0	0	0	0	0	0	1	0	0	0	0	0	0	0	0	0	0	0	0	1	1	0	0	0	0	0	0	0	0	0	0	0	0	0	3	0	0	0
1033	1	2	4	77	1.77	53	16.9172	1	109	99	0	2	1	2	1	2	1	0	2	0	0	0	0	0	0	0	0	0	0	1	0	0	3	0	0	0	0	0	0	0	0	0	0	3	0	2	0	2	0
1077	1	2	4	80	1.58	50	20.0288	2	98	93	0	1	0	1	2	2	1	0	0	0	0	0	0	0	0	0	0	0	0	0	0	0	0	0	0	0	0	0	0	0	0	0	0	0	0	0	0	0	0
1072	1	2	4	74	1.53	39	16.6603	1	79	90	0	1	0	0	0	1	0	0	0	0	0	0	0	0	0	0	0	0	0	0	0	0	1	0	0	0	0	0	0	0	0	0	0	0	0	1	0	0	0
1002	1	2	4	74	1.61	51	19.6752	2	83	89	0	1	1	1	1	1	0	0	0	1	0	0	0	0	0	0	0	0	0	0	0	0	0	0	0	0	0	0	0	0	0	0	0	0	0	1	0	0	0
1011	1	2	4	80	1.49	50	22.5215	2	70	97	1	0	0	0	0	0	0	1	0	0	0	0	0	0	0	0	0	0	0	1	0	0	1	0	0	0	0	0	0	0	0	0	0	0	1	4	0	0	0
1026	1	2	4	75	1.51	43	18.8588	2	84	88	1	0	0	0	0	0	0	0	0	0	0	0	0	0	0	0	0	0	0	0	0	0	1	0	0	0	0	0	0	0	0	0	0	1	0	2	0	0	0
784	1	1	4	76	1.63	44	16.5607	1	87	94	0	3	2	3	3	2	3	0	3	3	0	0	0	0	0	0	0	0	0	2	1	4	1	0	0	0	0	0	0	0	0	0	0	3	1	4	1	3	0
1067	1	2	4	79	1.53	50	21.3593	2	61	96	0	0	0	0	0	0	0	0	0	0	0	0	1	0	0	1	0	0	0	0	0	0	1	0	0	0	0	0	0	0	0	0	0	1	1	5	0	0	0
968	1	1	4	72	1.51	41	17.9817	2	54	99	0	0	0	0	0	0	0	0	1	0	0	0	0	0	0	0	0	0	0	0	0	1	0	0	0	0	0	0	0	0	0	0	0	0	0	2	0	0	0
1103	1	2	4	82	1.77	49	15.6405	1	104	88	0	2	1	2	2	2	2	0	0	0	0	0	0	0	0	0	0	0	0	0	0	0	1	0	0	0	0	0	0	0	0	0	0	1	0	2	0	0	0
1005	1	2	4	75	1.58	44	17.6254	2	67	95	0	0	0	0	0	0	0	0	1	0	0	0	0	0	0	0	0	0	0	1	0	1	0	0	0	0	0	0	0	0	0	0	0	0	1	4	0	0	0
998	1	2	4	81	1.58	53	21.2306	2	82	93	0	0	0	0	0	1	0	0	0	0	0	0	0	0	0	0	0	0	0	0	0	0	0	0	0	0	0	0	0	0	0	0	0	0	0	0	0	0	0
773	1	1	4	74	1.51	44	19.2974	2	102	92	1	0	0	0	0	0	0	0	1	0	0	0	0	0	0	0	0	0	0	1	0	0	1	0	0	0	0	0	0	0	0	0	1	1	1	6	0	0	0
1014	1	2	4	78	1.6	45	17.5781	1	100	89	1	0	0	0	0	0	0	0	1	0	0	0	0	1	1	0	0	0	0	0	1	0	1	0	0	0	0	0	0	0	0	0	0	1	0	6	0	0	0
366	2	1	4	63	1.45	30	14.2687	1	76	93	0	2	0	0	0	1	1	0	0	0	0	0	0	0	0	0	0	0	0	0	0	0	0	0	0	0	0	0	0	0	0	0	0	0	0	0	0	0	0
406	2	1	4	64	1.56	34	13.9711	1	54	90	0	1	1	1	2	2	2	1	1	0	0	0	0	0	0	0	0	0	0	1	1	1	1	0	0	0	0	0	0	0	0	0	0	1	0	7	0	0	0
1027	1	2	4	75	1.35	32	17.5583	1	81	92	0	1	1	1	0	1	0	1	0	0	0	0	0	0	0	0	0	0	0	0	0	0	1	0	0	0	0	0	0	0	0	0	0	1	0	3	0	0	0
1006	1	2	4	79	1.65	55	20.202	2	110	94	0	1	1	1	1	1	1	1	2	0	0	0	0	0	0	0	0	0	0	1	1	1	0	0	0	0	0	0	0	0	0	0	0	1	1	7	0	0	0
1050	1	2	4	85	1.62	50	19.052	2	84	92	0	0	0	0	0	0	0	1	1	0	0	0	0	0	0	0	0	0	0	0	1	1	0	0	0	0	0	0	0	0	0	0	0	0	0	4	0	0	0
25	2	1	4	66	1.66	42	15.2417	1	98	87	0	0	0	2	2	2	2	0	0	0	0	0	0	0	0	0	0	0	0	0	0	0	0	0	0	0	0	0	0	0	0	0	0	0	0	0	0	0	0
681	1	1	4	71	1.55	40	16.6493	1	70	91	0	0	0	0	0	1	0	0	0	0	0	0	0	0	0	1	0	0	0	0	0	0	0	0	0	0	0	0	0	0	0	0	0	1	1	3	0	0	0
69	2	1	4	71	1.59	51	20.1733	2	50	91	0	0	0	0	0	0	0	0	4	0	0	0	8	0	0	8	0	0	0	1	0	0	3	0	0	0	0	0	0	0	0	0	0	3	0	1	1	2	0
1007	1	2	4	82	1.58	56	22.4323	2	85	93	0	1	1	1	1	2	1	0	0	0	0	0	0	0	0	0	0	0	0	0	0	0	0	0	0	0	0	0	0	0	0	0	0	0	0	0	0	0	0
378	2	1	4	76	1.53	49	20.9321	2	74	93	0	0	0	0	0	0	0	0	0	0	0	0	0	0	0	0	0	0	0	0	0	0	0	0	0	0	0	0	0	0	0	0	0	0	0	0	0	0	0
1080	1	2	4	76	1.54	44	18.5529	2	106	97	0	2	2	2	2	2	2	0	0	0	0	0	1	1	0	0	0	0	1	1	1	1	1	0	1	0	0	0	0	0	0	0	0	0	0	8	0	0	0
1018	1	2	4	77	1.64	45	16.7311	1	65	95	0	0	0	0	0	0	0	0	0	0	0	0	0	0	0	0	0	0	0	0	0	0	0	0	0	0	0	0	0	0	0	0	0	0	0	0	0	0	0
1010	1	2	4	78	1.51	47	20.6131	2	107	95	0	0	0	0	0	1	0	0	0	0	0	0	0	0	0	0	0	0	0	0	0	0	0	0	0	0	0	0	0	0	0	0	0	0	0	0	0	0	0
1073	1	2	4	74	1.5	40	17.7778	2	81	92	0	2	1	2	2	2	2	1	0	0	0	0	0	0	0	0	0	0	0	0	1	0	3	0	0	0	0	0	0	0	0	0	0	3	0	2	0	2	0
1093	1	2	4	80	1.65	50	18.3655	2	97	93	0	0	0	0	0	0	0	0	0	0	0	0	0	0	0	0	0	0	0	0	1	1	3	1	0	0	0	0	0	0	0	0	0	3	1	4	0	2	0
1065	1	2	4	72	1.55	50	20.8117	2	90	92	0	2	2	2	2	2	2	0	0	0	0	0	0	0	0	0	0	0	0	0	0	0	0	0	0	0	0	0	0	0	0	0	0	0	0	0	0	0	0
193	2	1	4	64	1.47	33	15.2714	1	104	93	0	0	0	3	2	1	0	0	0	0	0	0	0	0	0	0	0	0	0	1	0	1	1	0	0	0	0	0	0	0	0	0	0	1	0	4	0	0	0
2	2	1	4	78	1.58	57	22.8329	2	90	95	0	0	0	0	0	3	4	0	0	0	0	0	0	0	0	0	0	0	0	0	0	0	4	0	0	0	0	0	0	0	0	0	0	4	0	0	2	0	0
1062	1	2	4	81	1.54	50	21.0828	2	82	93	0	2	1	2	2	2	2	1	1	0	0	11	1	1	1	1	1	0	0	1	0	1	4	1	0	0	0	0	0	0	0	0	0	3	3	10	1	2	1
989	1	2	4	82	1.55	51	21.2279	2	81	92	0	0	0	0	0	0	0	0	0	0	0	0	0	0	0	0	0	0	0	0	0	0	0	0	0	0	0	0	0	0	0	0	0	0	0	0	0	0	0
1090	1	2	4	80	1.56	50	20.5457	2	82	91	0	2	2	2	2	1	2	0	0	0	0	0	0	0	0	0	0	0	0	0	0	0	0	0	0	0	0	0	0	0	0	0	0	0	0	0	0	0	0
915	1	1	4	77	1.5	49	21.7778	2	74	96	1	0	0	0	0	0	0	1	0	0	0	0	0	0	0	0	0	0	0	0	0	3	4	0	0	0	0	0	0	0	0	0	3	3	0	1	1	3	0
6	2	1	4	65	1.56	43	17.6693	2	91	92	0	0	0	0	0	0	0	0	0	0	0	0	0	0	0	0	0	0	0	0	0	0	1	0	0	0	0	0	0	0	0	0	0	0	0	1	0	0	0
188	2	1	4	75	1.53	44	18.7962	2	99	91	0	1	0	0	2	0	2	8	1	0	0	0	0	0	0	0	0	0	8	0	8	0	1	0	0	0	0	0	0	0	0	0	0	1	0	3	0	0	0
1020	1	2	4	69	1.55	41	17.0656	1	103	91	0	0	0	0	0	0	0	0	0	0	0	0	0	0	0	0	0	0	0	0	0	0	1	0	0	0	0	0	0	0	0	0	0	4	0	1	1	0	0
1047	1	2	4	70	1.57	45	18.2563	2	87	91	1	0	0	0	0	0	0	0	0	0	0	8	1	1	0	0	0	0	0	0	1	0	4	0	0	0	0	0	0	0	0	0	0	3	0	3	1	1	0
965	1	1	4	72	1.62	48	18.2899	2	66	95	1	0	0	0	0	0	0	0	1	0	0	0	0	0	0	0	0	0	0	0	1	1	3	0	0	0	0	0	0	0	0	0	0	3	0	3	0	2	0
55	2	1	4	68	1.57	46	18.662	2	75	92	0	0	2	3	0	2	1	3	3	0	0	0	0	0	0	0	0	0	0	0	0	0	3	0	0	0	0	0	0	0	0	0	2	4	3	1	1	4	0
972	1	1	4	81	1.65	54	19.8347	2	102	96	0	0	0	0	0	0	0	0	1	0	0	0	0	0	0	0	0	0	0	0	8	1	4	0	0	0	0	0	0	0	0	0	0	0	1	3	1	0	0
721	1	1	4	75	1.5	43	19.1111	2	85	98	1	0	0	0	0	0	0	0	1	0	0	0	0	0	0	0	0	0	0	1	1	1	1	0	0	0	0	0	0	0	0	0	0	2	0	6	0	0	0
110	3	1	4	85	1.42	45	22.317	2	96	91	0	0	0	2	2	0	2	0	0	0	0	0	0	0	0	0	0	0	0	0	0	0	0	0	0	0	0	0	0	0	0	0	0	3	0	0	0	1	0
97	3	1	4	60	1.44	36	17.3611	1	88	91	0	2	2	2	2	2	2	8	1	0	0	0	0	5	0	0	0	0	0	0	8	8	3	0	0	0	0	0	0	0	0	0	0	3	8	1	0	2	0
918	1	1	4	80	1.62	55	20.9572	2	111	97	1	0	0	0	0	0	0	0	1	0	0	0	0	0	0	1	0	0	0	1	0	0	4	0	0	0	0	0	0	0	0	0	0	3	0	3	1	1	0
774	1	1	4	85	1.58	51	20.4294	2	61	98	0	0	0	0	0	0	0	0	1	0	0	0	0	0	0	0	0	0	0	3	1	1	1	1	0	0	0	0	0	0	0	0	0	2	1	7	0	1	0
620	1	1	4	80	1.54	51	21.5045	2	93	88	1	0	0	0	0	0	0	1	0	0	11	0	0	0	0	0	0	0	0	0	0	1	0	0	0	0	0	0	0	0	0	0	1	3	3	3	0	2	1
1057	1	2	4	70	1.58	46	18.4265	2	97	93	0	2	0	2	2	2	1	0	0	0	0	0	0	0	0	0	0	0	0	0	1	0	0	0	0	0	0	0	0	0	0	0	0	0	1	2	0	0	0
1063	1	2	4	75	1.58	49	19.6283	2	70	93	0	2	2	2	2	2	2	0	0	0	0	0	0	0	0	0	0	0	0	0	0	0	0	0	0	0	0	0	0	0	0	0	0	1	0	1	0	0	0
1036	1	2	4	78	1.67	49	17.5697	1	93	90	1	0	0	0	0	0	0	0	0	0	0	0	0	0	0	0	0	0	0	0	0	0	0	A	0	0	0	0	0	0	0	0	11	0	0	0	0	0	1
1061	1	2	4	76	1.52	45	19.4771	2	84	92	0	0	0	0	0	0	0	0	0	0	0	0	0	0	0	0	0	0	0	0	0	0	0	0	0	0	0	0	0	0	0	0	0	0	0	0	0	0	0
65	2	1	4	79	1.77	61	19.4708	2	98	86	0	1	0	1	1	0	0	0	0	0	0	0	0	0	0	0	0	0	0	0	0	0	0	0	0	0	0	0	0	0	0	0	0	0	0	0	0	0	0
1040	1	2	4	75	1.67	50	17.9282	2	66	92	0	1	1	1	1	2	1	0	0	0	0	0	0	0	0	0	0	0	0	3	0	0	0	0	0	0	0	0	0	0	0	0	0	0	0	0	0	1	0
410	2	1	4	63	1.54	38	16.0229	1	84	93	0	0	0	2	0	2	0	1	0	0	1	0	0	0	0	0	0	0	0	1	1	0	0	0	0	0	0	0	0	0	0	0	0	0	0	4	0	0	0
971	1	1	4	82	1.58	52	20.83	2	66	96	0	0	0	0	0	0	0	0	0	0	0	0	0	0	0	0	0	0	0	1	0	2	4	0	0	0	0	0	0	0	0	0	0	4	2	3	2	0	0
1004	1	2	4	70	1.45	42	19.9762	2	68	93	0	0	0	0	0	0	0	0	0	0	0	0	0	0	0	0	0	0	0	0	0	0	0	0	0	0	0	0	0	0	0	0	0	0	0	0	0	0	0
1236	2	1	4	82	1.5	44	19.5556	2	85	91	1	0	0	0	0	0	0	0	1	0	0	0	0	0	0	0	0	0	0	1	0	1	0	1	0	0	0	0	0	0	0	0	0	0	0	4	0	0	0
631	1	1	4	84	1.64	51	18.9619	2	58	95	0	0	0	0	0	0	0	1	1	0	0	0	0	0	0	0	0	0	0	1	0	1	2	1	2	0	0	0	0	0	0	0	0	1	1	9	0	0	0
1105	1	2	4	73	1.63	48	18.0662	2	117	91	0	2	2	2	2	2	2	0	1	0	0	0	0	0	0	0	0	0	0	0	0	0	0	0	0	0	0	0	0	0	0	0	0	0	0	1	0	0	0
1091	1	2	4	75	1.73	67	22.3863	2	66	93	0	1	0	1	0	0	0	0	3	0	0	0	0	0	0	0	0	0	0	2	1	0	4	0	0	0	0	0	0	0	0	0	0	1	8	3	1	1	0
753	1	1	4	70	1.52	42	18.1787	2	88	86	1	0	0	0	0	0	0	1	2	0	0	0	0	0	0	0	0	0	0	1	0	1	0	0	0	0	0	0	0	0	0	0	0	2	1	6	0	0	0
179	2	1	4	69	1.7	50	17.301	1	92	91	0	0	0	0	0	2	2	1	1	0	0	0	0	0	0	0	0	0	0	1	1	1	1	0	0	8	0	0	0	0	0	0	0	0	0	6	0	0	0
1094	1	2	4	80	1.56	55	22.6003	2	115	87	0	0	0	0	0	0	0	2	0	0	0	0	0	0	0	0	0	0	0	0	0	0	0	0	0	0	0	0	0	0	0	0	0	0	0	1	0	0	0
985	1	2	4	76	1.52	52	22.5069	2	120	93	0	1	0	1	1	1	1	1	1	0	0	A	0	0	0	0	0	0	0	1	1	1	1	0	0	0	0	0	0	0	0	0	0	3	1	7	0	1	0
986	1	2	4	81	1.58	53	21.2306	2	80	95	0	1	1	1	1	2	1	0	1	0	0	0	0	0	0	0	11	0	11	0	0	0	4	0	0	0	0	0	0	0	0	0	0	1	0	2	1	0	2
63	2	1	4	71	1.6	51	19.9219	2	71	97	0	1	0	1	3	0	3	0	0	0	0	0	0	0	0	0	0	0	0	0	0	0	0	0	0	0	0	0	0	0	0	0	0	0	0	0	0	0	0
375	2	1	4	70	1.61	50	19.2894	2	99	90	0	0	0	0	0	0	0	0	1	0	0	0	0	0	0	0	0	0	0	0	0	0	1	0	0	0	0	0	0	0	0	0	0	0	0	2	0	0	0
1104	1	2	4	90	1.61	52	20.061	2	109	91	0	2	2	2	2	2	2	1	0	0	0	0	0	0	0	0	0	0	0	0	1	0	1	0	0	0	0	0	0	0	0	0	0	0	1	4	0	0	0
71	2	1	4	76	1.66	51	18.5078	2	98	82	0	1	0	2	1	0	2	0	0	0	0	0	0	0	0	0	0	0	0	0	0	0	0	0	0	0	0	0	0	0	0	0	0	0	0	0	0	0	0
1022	1	2	4	70	1.55	39	16.2331	1	86	91	1	0	0	0	0	0	0	0	1	0	0	0	0	0	0	0	0	0	0	0	0	0	0	0	0	0	0	0	0	0	0	0	0	1	0	2	0	0	0
667	1	1	4	84	1.64	51	18.9619	2	90	97	0	0	0	0	0	1	0	0	0	0	0	0	0	0	0	0	0	0	0	0	0	0	0	0	0	0	0	0	0	0	0	0	0	0	0	0	0	0	0
1140	1	1	4	74	1.55	42	17.4818	1	89	97	1	0	0	0	0	0	0	0	0	0	0	0	0	0	0	0	0	0	0	0	0	0	0	0	0	0	0	0	0	0	0	0	0	0	0	0	0	0	0
1095	1	2	4	46	1.69	54	18.9069	2	90	89	0	0	1	1	2	1	1	0	0	0	0	0	0	0	0	0	0	0	0	0	0	1	0	0	0	0	0	0	0	0	0	0	0	0	1	2	0	0	0
713	1	1	4	80	1.56	53	21.7784	2	75	86	0	0	0	0	0	0	0	0	0	0	0	0	0	0	0	0	0	0	0	0	1	1	0	1	0	0	0	0	0	0	0	0	0	0	1	4	0	0	0
1201	3	3	4	82	1.41	47	23.6407	2	84	93	0	2	2	2	2	2	2	0	0	0	0	0	0	0	0	0	0	0	0	0	0	0	0	0	0	0	0	0	0	0	0	0	0	0	0	0	0	0	0
1013	1	2	4	80	1.68	50	17.7154	2	76	88	0	0	0	0	0	0	0	0	1	0	0	0	0	0	0	0	0	0	0	0	0	0	0	0	0	0	0	0	0	0	0	0	0	0	1	2	0	0	0
58	2	1	4	68	1.59	51	20.1733	2	90	88	0	0	1	2	2	2	2	1	3	0	0	0	0	0	0	0	0	0	0	0	1	3	3	0	0	0	0	0	0	0	0	0	0	3	3	2	0	5	0
627	1	1	4	79	1.5	42	18.6667	2	87	91	0	0	0	0	0	0	0	1	0	0	0	0	0	0	0	0	0	0	0	0	1	1	3	0	0	0	0	0	0	0	0	0	1	3	1	5	0	2	0
1049	1	2	4	74	1.61	50	19.2894	2	97	89	0	2	1	2	2	2	2	0	0	0	0	0	0	0	0	0	0	0	0	0	0	0	0	0	0	0	0	0	0	0	0	0	0	0	0	0	0	0	0
372	2	1	4	68	1.56	49	20.1348	2	101	92	0	3	0	0	0	4	0	0	0	0	0	0	0	0	0	0	0	0	0	0	0	0	0	0	0	0	0	0	0	0	0	0	0	1	0	1	0	0	0
970	1	1	4	77	1.58	46	18.4265	2	94	97	0	0	0	0	0	0	0	3	3	0	0	0	0	0	0	0	0	0	0	0	0	1	0	0	0	0	0	0	0	0	0	0	0	0	0	1	0	2	0
1012	1	2	4	74	1.48	45	20.5442	2	73	89	1	0	0	0	0	0	0	0	0	0	0	0	0	0	0	0	0	0	0	0	0	0	0	0	0	0	0	0	0	0	0	0	0	0	0	0	0	0	0
640	1	1	4	72	1.53	52	22.2137	2	90	87	0	0	0	0	0	0	0	0	1	0	0	0	0	0	0	0	0	0	0	2	0	1	2	0	0	0	0	0	0	0	0	0	0	3	1	5	0	1	0
921	1	1	4	76	1.46	40	18.7652	2	53	99	1	0	0	0	0	0	0	0	0	0	0	0	0	0	0	0	0	0	0	0	0	0	0	0	0	0	0	0	0	0	0	0	0	0	0	0	0	0	0
1099	1	2	4	88	1.55	50	20.8117	2	122	90	0	2	1	2	2	2	2	0	0	0	0	0	0	0	0	0	0	0	0	0	0	1	0	0	0	0	0	0	0	0	0	0	0	0	0	1	0	0	0
1235	2	1	4	79	1.45	42	19.9762	2	90	90	1	0	0	0	0	0	0	0	0	0	0	0	0	0	0	0	0	0	0	0	0	0	0	0	0	0	0	0	0	0	0	0	0	0	0	0	0	0	0
1096	1	2	4	82	1.72	64	21.6333	2	84	93	0	0	0	0	0	0	0	0	0	0	0	0	0	0	0	0	0	0	0	0	0	0	1	0	1	0	0	0	0	0	0	1	1	1	1	6	0	0	0
1029	1	2	4	80	1.53	54	23.0681	2	74	91	0	1	0	0	0	0	1	1	0	0	0	0	0	0	0	0	0	0	0	4	0	0	1	0	0	0	0	0	0	0	0	0	1	1	0	4	1	0	0
1028	1	2	4	76	1.51	46	20.1746	2	81	94	1	0	0	0	0	0	0	1	0	0	0	0	0	0	0	0	0	0	0	0	1	0	0	0	0	0	0	0	0	0	0	0	0	3	0	2	0	1	0
908	1	1	4	74	1.5	40	17.7778	2	61	95	1	0	0	0	0	0	0	1	0	0	1	0	0	0	0	0	0	1	0	0	1	1	0	1	0	0	0	0	0	0	0	0	0	1	8	7	0	0	0
1058	1	2	4	70	1.56	47	19.313	2	70	97	0	1	0	0	0	1	1	0	0	0	0	0	0	0	0	0	0	1	0	0	1	1	1	1	0	0	0	0	0	0	0	0	0	0	1	6	0	0	0
26	2	1	4	66	1.61	46	17.7462	2	65	92	0	2	2	2	2	2	2	1	1	0	0	0	1	1	1	0	8	0	0	4	1	0	4	1	3	0	0	0	0	0	0	1	0	4	0	8	3	1	0
692	1	1	4	81	1.53	46	19.6506	2	88	82	0	0	0	0	0	0	0	0	0	0	0	0	0	0	0	0	0	1	0	0	1	1	1	8	0	0	0	0	0	0	0	0	0	0	1	5	0	0	0
1051	1	2	4	75	1.59	46	18.1955	2	91	96	0	2	2	2	2	2	0	0	0	0	0	0	0	0	0	0	0	0	0	0	0	0	1	0	0	0	0	0	0	0	0	0	0	1	0	2	0	0	0
752	1	1	4	75	1.49	47	21.1702	2	105	92	1	0	0	0	0	0	0	0	0	0	0	0	0	0	0	0	0	0	0	0	0	0	1	0	0	0	0	8	0	0	0	0	0	1	0	2	0	0	0
1123	1	1	4	52	1.2	20	13.8889	1	54	95	0	0	0	0	0	0	0	8	0	11	0	A	0	0	0	0	0	0	11	0	8	8	0	11	14	0	0	0	0	0	0	0	11	0	8	0	0	0	4
74	2	1	4	64	1.63	46	17.3134	1	82	91	0	2	0	1	0	0	0	0	0	0	0	0	1	0	0	0	0	0	0	1	0	0	4	0	0	0	0	0	0	0	0	0	0	4	1	3	2	0	0
641	1	1	4	76	1.73	57	19.0451	2	93	89	1	0	0	0	0	0	0	0	0	0	0	0	0	0	0	0	0	0	0	0	0	0	0	0	0	0	0	0	0	0	0	0	0	0	0	0	0	0	0
62	2	1	4	68	1.56	46	18.902	2	90	92	0	1	0	0	0	2	2	0	0	0	0	0	0	0	0	0	0	0	0	0	3	0	0	0	0	0	0	0	0	0	0	0	0	0	0	0	0	1	0
1320	1	4	4	86	1.7	56	19.3772	2	81	90	1	0	0	0	0	0	0	0	0	0	0	0	0	0	0	0	0	0	0	6	0	0	3	0	0	0	0	0	0	0	0	0	0	3	0	0	0	2	0
1138	1	1	4	86	1.61	62	23.9188	2	87	97	1	0	0	0	0	0	0	0	0	0	0	0	0	0	0	0	0	0	0	0	0	0	0	0	0	0	0	0	0	0	0	0	0	1	1	2	0	0	0
638	1	1	4	69	1.61	48	18.5178	2	77	98	1	0	0	0	0	0	0	1	1	0	0	0	0	0	0	0	0	0	1	1	0	1	4	0	0	0	0	0	0	0	0	0	0	2	8	6	1	0	0
1081	1	2	4	79	1.59	49	19.3821	2	73	91	0	2	2	2	1	2	0	0	0	0	0	0	0	0	0	0	0	0	0	3	0	0	0	0	0	0	0	0	0	0	0	0	0	0	1	1	0	1	0
566	1	1	4	86	1.64	50	18.5901	2	76	87	0	1	1	2	2	2	2	0	3	0	0	0	0	0	0	0	0	0	0	0	0	1	0	0	0	0	0	0	0	0	0	0	0	1	0	2	0	1	0
101	3	1	4	80	1.66	56	20.3223	2	70	84	0	0	2	2	2	3	2	1	0	0	0	0	0	0	0	0	0	0	0	0	3	1	1	0	0	0	0	0	0	0	0	0	0	1	1	5	0	1	0
1089	1	2	4	78	1.54	48	20.2395	2	74	87	0	1	2	1	1	2	2	0	3	0	0	0	0	0	0	0	0	0	0	3	3	3	0	0	0	0	0	0	0	0	0	0	0	2	3	1	0	5	0
1003	1	2	4	70	1.5	40	17.7778	2	112	92	1	0	0	0	0	0	0	0	0	0	0	0	0	0	0	0	0	0	0	1	0	0	0	0	0	0	0	0	0	0	0	0	0	0	1	2	0	0	0
1069	1	2	4	77	1.67	49	17.5697	1	72	97	0	0	0	0	0	0	0	1	1	0	1	0	0	0	0	0	0	0	0	0	1	1	1	0	0	0	0	0	0	0	0	0	0	1	1	8	0	0	0
1075	1	2	4	83	1.56	49	20.1348	2	85	97	0	2	1	2	2	2	2	1	1	0	0	0	0	0	0	0	0	0	0	1	1	1	1	0	0	0	0	0	0	0	0	0	0	1	0	7	0	0	0
999	1	2	4	81	1.6	48	18.75	2	86	97	0	0	0	0	0	0	0	1	1	0	0	0	0	0	0	0	0	0	0	0	1	0	1	0	0	0	0	0	0	0	0	0	0	1	0	5	0	0	0
987	1	2	4	76	1.49	46	20.7198	2	72	97	0	1	1	1	2	2	2	0	0	0	0	0	0	0	0	0	0	0	0	0	0	0	0	0	0	0	0	0	0	0	0	0	0	0	0	0	0	0	0
1030	1	2	4	78	1.57	47	19.0677	2	97	89	0	2	1	2	1	2	1	0	0	0	0	0	0	0	0	0	0	0	0	0	0	0	0	0	0	0	0	0	0	0	0	0	0	1	0	1	0	0	0
899	1	1	4	77	1.56	39	16.0256	1	82	99	1	0	0	0	0	0	0	0	3	0	0	0	0	0	0	0	0	0	0	1	0	0	0	0	0	0	0	0	0	0	0	0	0	0	0	1	0	1	0
916	1	1	4	76	1.53	39	16.6603	1	106	97	1	0	0	0	0	0	0	0	0	0	0	0	0	0	0	0	0	0	0	0	0	0	1	0	0	0	0	0	0	0	0	0	0	1	0	2	0	0	0
996	1	2	4	82	1.54	53	22.3478	2	117	88	0	0	0	0	0	0	0	0	0	0	0	0	0	0	0	0	0	0	0	0	1	1	0	0	0	0	0	0	0	0	0	0	0	0	0	2	0	0	0
621	1	1	4	81	1.67	47	16.8525	1	94	91	0	0	0	0	0	0	0	1	1	0	0	0	0	0	0	0	0	0	0	4	1	0	0	0	0	0	0	0	0	0	0	0	0	1	1	5	1	0	0
687	1	1	4	78	1.62	50	19.052	2	68	95	0	0	0	0	0	0	0	0	1	0	0	0	0	0	0	0	0	0	1	0	0	0	1	0	0	0	0	0	0	0	0	0	0	1	0	4	0	0	0
920	1	1	4	77	1.65	47	17.2635	1	53	95	1	0	0	0	0	0	0	0	1	0	0	0	0	0	0	0	0	0	0	1	0	1	1	0	0	0	0	0	0	0	0	0	0	0	1	5	0	0	0
677	1	1	4	71	1.65	53	19.4674	2	55	96	0	2	1	2	2	1	2	0	0	0	0	0	0	0	0	0	0	0	0	0	0	1	1	3	0	0	0	0	0	0	0	0	3	1	1	4	0	2	0
979	1	1	4	78	1.6	48	18.75	2	55	95	1	0	0	0	0	0	0	0	0	0	0	0	0	0	0	0	0	0	0	0	4	0	1	0	0	0	0	0	0	0	0	0	0	0	0	1	1	0	0
198	2	1	4	68	1.72	49	16.563	1	70	87	0	1	0	0	0	1	1	0	0	0	0	0	0	0	0	0	0	0	0	1	0	0	4	0	0	0	0	0	0	0	0	0	0	3	3	1	1	2	0
365	2	1	4	63	1.5	35	15.5556	1	72	98	0	0	2	1	1	1	1	0	1	0	0	0	0	0	0	0	0	0	0	1	0	0	1	0	0	0	0	0	0	0	0	0	0	1	0	4	0	0	0
1083	1	2	4	76	1.61	47	18.132	2	87	82	0	2	2	2	2	2	0	1	0	0	0	0	0	0	0	0	0	0	0	0	1	1	1	0	0	0	0	0	0	0	0	0	0	0	1	5	0	0	0
381	2	1	4	67	1.55	45	18.7305	2	83	94	0	0	0	2	2	2	0	0	1	0	0	0	0	0	0	0	0	0	0	0	0	0	1	0	0	0	0	0	0	0	0	0	0	0	0	2	0	0	0
1017	1	2	4	96	1.52	64	27.7008	2	95	93	0	1	0	1	1	2	1	0	1	0	0	0	0	0	0	0	0	0	0	0	0	0	0	0	0	0	0	0	0	0	0	0	0	0	0	1	0	0	0
715	1	1	4	69	1.49	42	18.9181	2	79	96	1	0	0	0	0	0	0	0	2	0	0	0	0	0	0	0	0	0	0	0	0	1	0	0	0	0	0	0	0	0	0	0	0	0	0	2	0	0	0
205	2	1	4	69	1.7	45	15.5709	1	72	85	0	0	0	1	0	1	1	1	0	0	0	0	0	0	0	0	0	0	0	0	1	1	0	0	0	0	0	0	0	0	0	0	14	0	1	4	0	0	0
901	1	1	4	75	1.52	40	17.313	1	130	98	1	0	0	0	0	0	0	0	0	0	0	0	0	0	0	0	0	0	0	0	0	0	0	0	0	0	0	0	0	0	0	0	0	0	0	0	0	0	0
371	2	1	4	73	1.46	47	22.0492	2	63	77	0	0	0	0	0	0	0	0	0	0	0	0	0	0	0	0	0	0	0	0	0	0	0	0	0	0	0	0	0	0	0	0	0	0	0	0	0	0	0
992	1	2	4	71	1.4	43	21.9388	2	93	97	0	1	0	1	1	1	1	0	1	0	0	0	0	0	0	0	0	0	0	1	0	0	1	0	0	0	0	0	0	0	0	0	0	1	0	4	0	0	0
592	1	1	4	76	1.62	42	16.0037	1	95	92	1	0	0	0	0	0	0	0	0	0	0	0	0	0	0	0	0	0	0	0	0	8	0	11	0	0	0	0	0	0	0	0	3	0	0	0	0	1	1
1038	1	2	4	70	1.66	54	19.5965	2	85	91	0	1	1	1	1	2	1	0	0	0	0	0	0	0	0	0	0	0	0	0	0	0	0	0	0	0	0	0	0	0	0	0	0	0	0	0	0	0	0
1000	1	2	4	73	1.47	39	18.048	2	88	93	0	2	2	2	2	2	2	0	0	0	0	0	0	0	0	0	0	0	0	0	0	3	0	0	0	0	0	0	0	0	0	0	0	2	0	1	0	1	0
1059	1	2	4	80	1.59	48	18.9866	2	88	93	0	1	0	0	0	2	0	0	0	0	0	0	0	0	0	0	0	0	0	0	0	0	1	0	0	0	0	0	0	0	0	0	0	0	0	1	0	0	0
196	2	1	4	68	1.59	45	17.7999	2	86	81	0	1	1	1	1	1	1	0	0	0	0	0	0	0	0	0	0	0	0	0	0	1	0	0	0	0	0	0	0	0	0	0	0	1	0	2	0	0	0
1032	1	2	4	74	1.6	45	17.5781	1	94	95	1	0	0	0	0	0	0	1	1	0	0	0	0	0	0	0	0	0	0	0	1	1	0	0	0	0	0	0	0	0	0	0	0	1	1	6	0	0	0
1035	1	2	4	73	1.62	54	20.5761	2	65	88	0	1	0	0	0	1	0	1	4	0	0	0	0	0	0	0	0	0	0	0	2	3	2	3	0	0	0	0	0	0	0	0	2	1	4	5	2	2	0
1042	1	2	4	76	1.62	49	18.6709	2	95	95	0	0	0	0	0	0	0	0	0	0	0	0	0	0	0	0	0	0	0	0	0	0	1	0	0	0	0	0	0	0	0	0	0	1	1	3	0	0	0
895	1	1	4	80	1.62	52	19.8141	2	56	95	0	1	0	1	1	1	1	0	0	0	0	0	0	0	0	0	0	0	0	0	0	0	0	0	0	0	0	0	0	0	0	0	0	0	0	0	0	0	0
977	1	1	4	79	1.65	47	17.2635	1	69	94	0	0	0	0	0	0	0	0	1	0	0	0	0	0	0	0	0	0	0	0	0	0	0	0	0	0	0	0	0	0	0	0	0	0	0	1	0	0	0
930	1	1	4	97	1.51	55	24.1217	2	99	97	1	0	0	0	0	0	0	0	0	0	0	0	0	0	0	0	0	0	0	0	0	0	0	0	0	0	0	0	0	0	0	0	0	0	0	0	0	0	0
914	1	1	4	81	1.58	49	19.6283	2	92	91	1	0	0	0	0	0	0	0	0	0	0	0	0	0	0	0	0	0	0	0	0	0	0	0	0	0	0	0	0	0	0	0	0	0	1	1	0	0	0
629	1	1	4	80	1.61	48	18.5178	2	90	90	0	0	0	0	0	0	0	0	3	0	0	0	0	0	0	0	0	0	0	0	0	1	0	0	0	0	0	0	0	0	0	0	0	0	0	1	0	1	0
1440	1	4	4	76	1.59	39	15.4266	1	72	90	0	0	0	0	0	0	0	0	0	0	0	0	0	0	0	0	0	0	0	6	0	6	6	A	0	0	0	0	0	0	0	0	0	6	6	0	0	0	0
73	2	1	4	70	1.48	45	20.5442	2	76	93	0	0	3	1	0	0	0	1	0	0	0	0	0	0	0	0	0	0	0	0	1	0	0	0	0	0	0	0	0	0	0	0	0	0	0	2	0	0	0
1025	1	2	4	70	1.75	60	19.5918	2	112	92	0	1	2	1	1	2	1	0	0	0	0	0	0	0	0	0	0	0	1	0	0	0	1	0	0	0	0	0	0	0	0	0	0	0	0	2	0	0	0
601	1	1	4	78	1.58	42	16.8242	1	56	93	0	1	3	2	3	1	3	0	3	0	0	0	0	0	0	0	0	0	0	0	1	0	0	0	0	0	0	0	0	0	0	0	0	3	0	1	0	2	0
1079	1	2	4	71	1.69	40	14.0051	1	60	96	0	2	1	2	2	3	2	1	1	0	0	0	0	1	1	0	0	0	0	1	1	1	1	0	0	0	0	0	0	0	0	0	0	1	1	10	0	0	0
618	1	1	4	79	1.57	51	20.6905	2	111	95	1	0	0	0	0	0	0	1	0	0	0	0	0	0	0	0	0	0	0	3	3	3	3	0	0	0	0	0	0	0	0	0	0	2	3	2	0	5	0
600	1	1	4	81	1.57	46	18.662	2	87	90	1	0	0	0	0	0	0	0	1	0	0	0	0	0	0	0	0	0	0	1	0	0	1	0	0	0	0	0	0	0	0	0	0	1	0	4	0	0	0
637	1	1	4	58	1.59	38	15.0311	1	108	95	1	0	0	0	0	0	0	0	1	0	0	0	0	0	0	0	0	0	0	1	1	0	0	0	0	0	0	0	0	0	0	0	0	0	0	3	0	0	0
974	1	1	4	76	1.64	48	17.8465	2	107	96	0	0	0	0	0	0	0	0	0	0	0	0	0	0	0	0	0	0	0	0	0	0	3	0	0	0	0	0	0	0	0	0	0	4	0	0	1	1	0
1102	1	2	4	70	1.5	40	17.7778	2	89	90	0	1	1	1	1	1	1	0	1	0	0	0	0	0	0	0	0	0	11	1	0	0	1	0	0	0	0	0	0	0	0	0	0	0	0	3	0	0	1
1068	1	2	4	77	1.61	50	19.2894	2	99	97	0	0	0	0	0	0	0	1	0	0	0	0	0	0	0	0	0	0	0	0	0	0	1	0	0	0	0	0	0	0	0	0	0	1	1	4	0	0	0
1	2	1	4	74	1.66	48	17.4191	1	87	91	0	0	3	0	0	4	0	0	0	0	0	0	0	0	0	0	0	0	0	0	0	0	0	0	0	0	0	0	0	0	0	0	0	0	0	0	0	0	0
1041	1	2	4	78	1.53	48	20.5049	2	67	97	1	0	0	0	0	0	0	1	0	0	0	0	0	0	0	0	0	0	0	1	0	1	1	0	0	0	0	0	0	0	0	0	0	0	1	5	0	0	0
988	1	2	4	76	1.53	48	20.5049	2	78	98	0	1	0	1	2	1	2	0	0	0	0	0	0	0	0	0	0	0	0	0	0	0	0	0	0	0	0	0	0	0	0	0	0	0	0	0	0	0	0
1237	2	1	4	82	1.39	42	21.738	2	82	88	1	0	0	0	0	0	0	0	0	0	0	0	0	0	0	0	0	0	0	0	0	0	1	0	0	0	0	0	0	0	0	0	0	3	0	1	0	1	0
1031	1	2	4	76	1.6	59	23.0469	2	95	91	1	0	0	0	0	0	0	1	1	0	0	0	0	0	0	1	0	0	0	3	0	0	0	0	0	0	0	0	0	0	0	0	0	1	1	5	0	1	0
1082	1	2	4	75	1.57	52	21.0962	2	74	93	0	2	1	2	2	2	2	0	0	0	0	0	0	0	0	0	0	0	0	0	0	0	0	0	0	0	0	0	0	0	0	0	0	1	0	1	0	0	0
1043	1	2	4	81	1.57	56	22.719	2	100	85	0	0	1	0	0	0	0	0	1	0	1	0	0	0	0	0	0	1	0	1	0	1	4	0	0	0	0	0	0	0	0	0	0	4	1	6	2	0	0
1048	1	2	4	74	1.59	47	18.591	2	116	90	1	0	0	0	0	0	0	0	0	0	0	0	0	0	0	0	0	0	0	0	0	1	1	11	0	0	0	0	0	0	0	0	0	0	0	2	0	0	1
967	1	1	4	77	1.57	40	16.2278	1	89	95	0	0	0	0	0	0	0	1	0	0	0	0	0	0	0	0	0	0	0	0	0	1	0	0	0	0	0	0	0	0	0	0	0	0	1	3	0	0	0
1084	1	2	4	76	1.47	43	19.8991	2	84	97	0	2	0	2	1	2	2	0	0	0	0	0	0	0	0	0	0	0	0	0	0	3	4	0	0	0	0	0	0	0	0	0	1	0	0	1	1	1	0
1039	1	2	4	77	1.53	46	19.6506	2	100	92	0	0	0	0	0	0	0	0	0	0	0	0	0	0	0	0	0	0	0	0	0	0	0	0	0	0	0	0	0	0	0	0	0	0	0	0	0	0	0
1055	1	2	4	78	1.55	50	20.8117	2	86	87	0	1	0	1	1	0	1	0	0	0	0	0	0	0	0	0	0	0	0	0	0	0	4	0	0	0	0	0	0	0	0	0	0	1	0	1	1	0	0
1023	1	2	4	87	1.61	56	21.6041	2	140	90	1	0	0	0	0	0	0	0	0	0	0	0	0	0	0	0	0	0	0	0	0	0	0	0	0	0	0	0	0	0	0	0	0	0	0	0	0	0	0
1100	1	2	4	81	1.53	43	18.369	2	121	96	0	1	2	1	2	1	2	0	7	0	0	0	0	0	0	0	0	0	0	3	0	0	4	0	0	0	0	0	0	0	0	0	0	0	1	1	1	1	0
990	1	2	4	77	1.54	52	21.9261	2	73	97	0	2	1	2	2	2	2	0	0	0	0	0	0	0	0	0	0	0	0	0	0	0	0	0	0	0	0	0	0	0	0	0	0	0	0	0	0	0	0
1045	1	2	4	76	1.68	55	19.487	2	77	93	1	0	0	0	0	0	0	0	1	0	0	0	0	0	0	0	0	0	0	1	0	0	1	0	0	0	0	0	0	0	0	0	0	1	0	4	0	0	0
1037	1	2	4	75	1.57	48	19.4734	2	78	93	1	0	0	0	0	0	0	0	1	0	0	0	0	0	0	0	0	0	0	0	0	0	0	0	0	0	0	0	0	0	0	0	0	0	0	1	0	0	0
913	1	1	4	79	1.6	49	19.1406	2	109	99	1	0	0	0	0	0	0	1	1	0	0	0	0	0	0	0	0	0	0	1	1	0	1	1	0	0	0	0	0	0	0	0	0	1	1	8	0	0	0
712	1	1	4	87	1.76	69	22.2753	2	62	92	1	0	0	0	0	0	0	1	1	0	0	0	0	0	0	0	0	0	0	1	0	0	3	0	0	0	0	0	0	0	0	1	3	3	1	5	0	3	0
3	2	1	4	72	1.54	51	21.5045	2	80	99	0	0	0	0	0	0	0	0	2	0	0	0	0	0	0	0	0	0	0	2	0	3	4	0	4	0	0	0	0	0	0	0	4	4	0	2	4	1	0
588	1	1	4	84	1.77	64	20.4284	2	69	90	1	0	0	0	0	0	0	0	1	0	0	0	0	0	0	0	0	0	0	3	0	1	1	0	0	0	0	0	0	0	0	0	0	2	1	5	0	1	0
785	1	1	4	79	1.64	45	16.7311	1	87	91	0	0	0	0	0	0	0	1	1	0	0	0	0	0	0	0	0	4	0	1	1	0	1	0	0	0	0	0	0	0	0	0	0	1	0	6	1	0	0
994	1	2	4	79	1.49	52	23.4224	2	80	92	0	0	0	0	0	0	0	1	0	0	0	0	0	0	0	0	0	0	0	0	1	1	1	0	0	0	0	0	0	0	0	0	0	0	1	5	0	0	0
1064	1	2	4	80	1.53	52	22.2137	2	80	90	0	1	1	1	2	2	2	3	0	0	0	0	0	0	0	0	0	0	0	0	3	3	0	0	0	0	0	0	0	0	0	0	0	0	3	0	0	4	0
748	1	1	4	77	1.59	45	17.7999	2	91	90	0	1	3	1	1	1	1	8	2	0	0	0	0	0	0	0	0	0	0	4	1	1	3	0	0	0	0	0	0	0	0	0	0	1	3	4	1	2	0
1071	1	2	4	74	1.49	48	21.6206	2	92	89	0	0	0	1	0	1	1	0	4	0	0	0	0	0	0	0	0	0	0	1	0	3	4	0	0	0	0	0	0	0	0	0	0	0	1	2	2	1	0
1024	1	2	4	80	1.51	45	19.736	2	98	88	1	0	0	0	0	0	0	0	1	0	0	0	0	0	0	0	0	0	0	0	0	1	4	0	0	0	0	0	0	0	0	3	3	4	0	2	2	2	0
786	1	1	4	79	1.54	48	20.2395	2	72	90	0	0	0	0	0	0	0	1	1	0	0	0	0	0	0	0	0	0	0	1	1	0	4	0	1	0	0	0	0	0	0	0	1	0	1	7	1	0	0
1001	1	2	4	70	1.57	50	20.2848	2	93	98	0	2	2	1	2	2	2	0	2	0	0	0	0	0	0	0	0	0	0	0	0	0	3	0	0	0	0	0	0	0	0	0	0	3	0	1	0	2	0
993	1	2	4	80	1.62	52	19.8141	2	92	99	0	1	0	1	1	0	1	1	0	0	0	0	0	0	0	0	0	0	0	0	0	0	0	0	0	0	0	0	0	0	0	0	0	0	4	1	1	0	0
747	1	1	4	78	1.56	51	20.9566	2	81	92	0	0	0	0	0	0	0	0	0	0	0	0	0	0	0	0	0	0	0	0	0	1	3	0	0	0	0	0	0	0	0	0	3	3	0	1	0	3	0
22	2	1	4	71	1.71	49	16.7573	1	95	92	0	0	2	0	0	0	0	0	0	0	0	0	0	0	0	0	0	0	0	1	1	0	1	0	0	0	0	0	0	0	0	0	0	0	0	3	0	0	0
379	2	1	4	77	1.54	40	16.8663	1	65	88	0	0	0	0	0	0	0	0	0	0	0	0	0	0	0	0	0	0	0	0	0	0	1	A	0	0	0	0	0	0	0	0	11	0	0	1	0	0	1
997	1	2	4	85	1.58	51	20.4294	2	97	79	0	1	1	1	2	2	2	0	0	0	0	0	0	0	0	0	0	0	0	0	0	0	3	0	0	0	0	0	0	0	0	0	0	1	0	1	0	1	0
636	1	1	4	74	1.69	55	19.257	2	47	95	1	0	0	0	0	0	0	0	0	0	0	0	0	0	0	0	0	0	0	0	0	0	0	0	0	0	0	0	0	0	0	0	0	0	1	1	0	0	0
59	2	1	4	75	1.63	61	22.9591	2	71	96	0	2	0	2	3	0	2	0	3	0	0	0	0	0	0	0	0	0	1	0	0	0	1	0	0	0	0	0	0	0	0	0	4	4	0	2	2	1	0
1078	1	2	4	83	1.51	42	18.4202	2	69	93	0	2	2	0	1	2	2	0	0	0	0	0	0	0	0	0	0	1	0	0	1	0	0	3	0	0	0	0	0	0	0	0	3	0	1	3	0	2	0
1076	1	2	4	75	1.5	45	20	2	70	95	0	1	1	1	1	2	1	0	0	0	0	0	0	0	0	0	0	0	0	0	1	0	1	0	0	0	0	0	0	0	0	0	0	2	1	4	0	0	0
[truncated: 52 more columns]
